# Supplementary material for: Functional Determinants and Evolutionary Consequences of Pleiotropy in Complex and Mendelian Traits
Source: Mol Biol Evol. 2025 Sep 17;42(10):msaf232. doi: 10.1093/molbev/msaf232 (PMC12534788; doi:10.1093/molbev/msaf232)
Supplement: msaf232_Supplementary_Data [file msaf232_supplementary_data.zip]

Archive with 3 entries (3 files):
- Table_S1.xlsx
- Table_S2_Independent_gene_sets.xlsx
- 2025-09-07 - MBE paper Supplementary.pdf
