# Supplementary material for: Functional Determinants and Evolutionary Consequences of Pleiotropy in Complex and Mendelian Traits
Source: Mol Biol Evol. 2025 Sep 17;42(10):msaf232. doi: 10.1093/molbev/msaf232 (PMC12534788; doi:10.1093/molbev/msaf232)
Supplement: msaf232_Supplementary_Data [file msaf232_supplementary_data.zip › Table_S1.xlsx]

## Sheet: Description
Table S1. List of phenotypes from pan-UK Biobank and FinnGen studies used in the analysis.
List 1. pan-UKB phenotypes. Shown are 480 traits matching the inclusion criteria (hertibable continuous/biomarker traits)
List 2. FinnGen phenotypes. Shown are 903 non-quantitative endpoints for which at least 1 significant locus was detected during clumping.
In both cases, tables include filtered rows from the respective project's manifest files.
pan-UKB manifest URL:	https://docs.google.com/spreadsheets/d/1AeeADtT0U1AukliiNyiVzVRdLYPkTbruQSk38DeutU8/edit#gid=903887429
FinnGen manifest URL:	https://storage.googleapis.com/finngen-public-data-r12/summary_stats/finngen_R12_manifest.tsv

## Sheet: panUKB
trait_type	phenocode	pheno_sex	coding	modifier	description	description_more	coding_description	category	n_cases_full_cohort_both_sexes	n_cases_full_cohort_females	n_cases_full_cohort_males	n_cases_hq_cohort_both_sexes	n_cases_hq_cohort_females	n_cases_hq_cohort_males	pops	num_pops	pops_pass_qc	num_pops_pass_qc	n_cases_AFR	n_cases_AMR	n_cases_CSA	n_cases_EAS	n_cases_EUR	n_cases_MID	n_controls_AFR	n_controls_AMR	n_controls_CSA	n_controls_EAS	n_controls_EUR	n_controls_MID	rhemc_25bin_50rv_h2_observed_AFR	rhemc_25bin_50rv_h2_observed_AMR	rhemc_25bin_50rv_h2_observed_CSA	rhemc_25bin_50rv_h2_observed_EAS	sldsc_25bin_h2_observed_EUR	rhemc_25bin_50rv_h2_observed_MID	rhemc_25bin_50rv_h2_observed_se_AFR	rhemc_25bin_50rv_h2_observed_se_AMR	rhemc_25bin_50rv_h2_observed_se_CSA	rhemc_25bin_50rv_h2_observed_se_EAS	sldsc_25bin_h2_observed_se_EUR	rhemc_25bin_50rv_h2_observed_se_MID	rhemc_25bin_50rv_h2_liability_AFR	rhemc_25bin_50rv_h2_liability_AMR	rhemc_25bin_50rv_h2_liability_CSA	rhemc_25bin_50rv_h2_liability_EAS	sldsc_25bin_h2_liability_EUR	rhemc_25bin_50rv_h2_liability_MID	rhemc_25bin_50rv_h2_liability_se_AFR
biomarkers	30600	both_sexes		irnt	Albumin			Biological samples > Assay results > Blood assays > Blood biochemistry	385205	206653	178552	380645	203993	176652	AFR,AMR,CSA,EAS,EUR,MID	6	AFR,CSA,EUR	3	5759	856	7694	2340	367192	1364							0.534	0.403	0.257	0.402	0.145	0.307	0.0948	0.661	0.0444	0.15	0.0087	0.115	0.534	0.403	0.257	0.402	0.145	0.307	0.0948
biomarkers	30610	both_sexes		irnt	Alkaline phosphatase			Biological samples > Assay results > Blood assays > Blood biochemistry	420633	227294	193339	410907	221335	189572	AFR,AMR,CSA,EAS,EUR,MID	6	CSA,EUR,MID	3	6216	938	8422	2572	400988	1497							0.157	0.465	0.381	0.0755	0.205	0.541	0.123	0.202	0.0585	0.106	0.0171	0.133	0.157	0.465	0.381	0.0755	0.205	0.541	0.123
biomarkers	30620	both_sexes		irnt	Alanine aminotransferase			Biological samples > Assay results > Blood assays > Blood biochemistry	420449	227255	193194	415443	224312	191131	AFR,AMR,CSA,EAS,EUR,MID	6	AFR,CSA,EUR	3	6214	937	8407	2570	400822	1499							0.381	0.214	0.211	0.369	0.124	0.599	0.093	0.51	0.0405	0.134	0.0091	0.175	0.381	0.214	0.211	0.369	0.124	0.599	0.093
biomarkers	30630	both_sexes		irnt	Apolipoprotein A			Biological samples > Assay results > Blood assays > Blood biochemistry	382929	204746	178183	374026	199335	174691	AFR,AMR,CSA,EAS,EUR,MID	6	CSA,EUR,MID	3	5732	846	7679	2325	364987	1360							0.199	-12.3	0.364	0.291	0.182	0.61	0.0962	41.5	0.0642	0.145	0.012	0.133	0.199	-12.3	0.364	0.291	0.182	0.61	0.0962
biomarkers	30640	both_sexes		irnt	Apolipoprotein B			Biological samples > Assay results > Blood assays > Blood biochemistry	418505	226483	192022	407355	219930	187425	AFR,AMR,CSA,EAS,EUR,MID	6	CSA,EUR	2	6169	932	8352	2553	399003	1496							0.333	0.507	0.292	0.294	0.102	0.403	0.12	0.184	0.0451	0.123	0.0114	0.123	0.333	0.507	0.292	0.294	0.102	0.403	0.12
biomarkers	30650	both_sexes		irnt	Aspartate aminotransferase			Biological samples > Assay results > Blood assays > Blood biochemistry	419034	226472	192562				AFR,AMR,CSA,EAS,EUR,MID	6		0	6180	933	8395	2551	399482	1493							0.247	-0.00315	0.168	0.262	0.143	0.234	0.0845	0.479	0.0471	0.11	0.0103	0.117	0.247	-0.00315	0.168	0.262	0.143	0.234	0.0845
biomarkers	30660	both_sexes		irnt	Direct bilirubin			Biological samples > Assay results > Blood assays > Blood biochemistry	357198	177201	179997				AFR,AMR,CSA,EAS,EUR,MID	6		0	5165	744	6961	2159	340934	1235							0.407	0.256	0.355	0.306	0.057	0.315	0.303	0.228	0.162	0.148	0.0146	0.165	0.407	0.256	0.355	0.306	0.057	0.315	0.303
biomarkers	30670	both_sexes		irnt	Urea			Biological samples > Assay results > Blood assays > Blood biochemistry	420326	227123	193203	409109	220533	188576	AFR,AMR,CSA,EAS,EUR,MID	6	CSA,EUR	2	6213	938	8422	2569	400687	1497							0.0176	-0.22	0.221	0.375	0.119	0.35	0.0819	0.333	0.0519	0.119	0.008	0.122	0.0176	-0.22	0.221	0.375	0.119	0.35	0.0819
biomarkers	30680	both_sexes		irnt	Calcium			Biological samples > Assay results > Blood assays > Blood biochemistry	385066	206581	178485	374747	200556	174191	AFR,AMR,CSA,EAS,EUR,MID	6	CSA,EUR	2	5758	856	7697	2344	367050	1361							0.254	-0.282	0.219	-0.159	0.131	0.35	0.101	0.413	0.0482	0.22	0.0098	0.159	0.254	-0.282	0.219	-0.159	0.131	0.35	0.101
biomarkers	30690	both_sexes		irnt	Cholesterol			Biological samples > Assay results > Blood assays > Blood biochemistry	420607	227266	193341	409385	220671	188714	AFR,AMR,CSA,EAS,EUR,MID	6	CSA,EUR	2	6212	938	8422	2572	400963	1500							0.314	1.22	0.253	0.168	0.108	0.487	0.112	0.864	0.0447	0.096	0.012	0.113	0.314	1.22	0.253	0.168	0.108	0.487	0.112
biomarkers	30700	both_sexes		irnt	Creatinine			Biological samples > Assay results > Blood assays > Blood biochemistry	420401	227167	193234	410681	221213	189468	AFR,AMR,CSA,EAS,EUR,MID	6	CSA,EUR,MID	3	6212	937	8422	2571	400761	1498							0.0757	-0.0801	0.337	0.21	0.213	0.501	0.0845	0.348	0.0425	0.152	0.012	0.106	0.0757	-0.0801	0.337	0.21	0.213	0.501	0.0845
biomarkers	30710	both_sexes		irnt	C-reactive protein			Biological samples > Assay results > Blood assays > Blood biochemistry	419693	226864	192829	408491	220280	188211	AFR,AMR,CSA,EAS,EUR,MID	6	CSA,EUR	2	6203	937	8397	2564	400094	1498							0.289	0.772	0.347	0.303	0.15	0.302	0.096	0.286	0.054	0.122	0.0104	0.106	0.289	0.772	0.347	0.303	0.15	0.302	0.096
biomarkers	30720	both_sexes		irnt	Cystatin C			Biological samples > Assay results > Blood assays > Blood biochemistry	420588	227258	193330	410862	221298	189564	AFR,AMR,CSA,EAS,EUR,MID	6	CSA,EUR,MID	3	6213	940	8422	2573	400940	1500							0.179	0.336	0.292	0.209	0.23	0.479	0.0819	0.178	0.0598	0.122	0.0121	0.101	0.179	0.336	0.292	0.209	0.23	0.479	0.0819
biomarkers	30730	both_sexes		irnt	Gamma glutamyltransferase			Biological samples > Assay results > Blood assays > Blood biochemistry	420390	227173	193217	411742	222283	189459	AFR,AMR,CSA,EAS,EUR,MID	6	CSA,EAS,EUR	3	6212	938	8422	2569	400751	1498							0.446	0.398	0.29	0.517	0.18	0.543	0.12	0.381	0.0447	0.127	0.0107	0.147	0.446	0.398	0.29	0.517	0.18	0.543	0.12
biomarkers	30740	both_sexes		irnt	Glucose			Biological samples > Assay results > Blood assays > Blood biochemistry	384760	206423	178337				AFR,AMR,CSA,EAS,EUR,MID	6		0	5750	854	7694	2342	366759	1361							0.056	0.575	0.178	-0.351	0.0605	0.334	0.094	0.316	0.0512	0.18	0.0061	0.155	0.056	0.575	0.178	-0.351	0.0605	0.334	0.094
biomarkers	30750	both_sexes		irnt	Glycated haemoglobin (HbA1c)			Biological samples > Assay results > Blood assays > Blood biochemistry	419434	226723	192711	410656	221303	189353	AFR,AMR,CSA,EAS,EUR,MID	6	CSA,EUR,MID	3	5290	922	8329	2566	400825	1502							0.213	0.799	0.365	0.366	0.21	0.466	0.0853	0.627	0.0437	0.12	0.0147	0.114	0.213	0.799	0.365	0.366	0.21	0.466	0.0853
biomarkers	30760	both_sexes		irnt	HDL cholesterol			Biological samples > Assay results > Blood assays > Blood biochemistry	385023	206578	178445	374709	200552	174157	AFR,AMR,CSA,EAS,EUR,MID	6	CSA,EUR	2	5754	854	7688	2342	367021	1364							0.107	0.322	0.39	0.169	0.23	0.354	0.109	0.275	0.0664	0.122	0.0159	0.107	0.107	0.322	0.39	0.169	0.23	0.354	0.109
biomarkers	30770	both_sexes		irnt	IGF-1			Biological samples > Assay results > Blood assays > Blood biochemistry	418326	226012	192314	409721	221145	188576	AFR,AMR,CSA,EAS,EUR,MID	6	CSA,EAS,EUR	3	6178	934	8364	2560	398797	1493							0.313	0.131	0.355	0.524	0.252	0.379	0.0997	0.415	0.0468	0.117	0.0146	0.116	0.313	0.131	0.355	0.524	0.252	0.379	0.0997
biomarkers	30780	both_sexes		irnt	LDL direct			Biological samples > Assay results > Blood assays > Blood biochemistry	419831	226901	192930	408627	220316	188311	AFR,AMR,CSA,EAS,EUR,MID	6	CSA,EUR	2	6200	938	8404	2568	400223	1498							0.345	0.42	0.254	0.14	0.0907	0.639	0.117	0.188	0.0431	0.111	0.0106	0.203	0.345	0.42	0.254	0.14	0.0907	0.639	0.117
biomarkers	30810	both_sexes		irnt	Phosphate			Biological samples > Assay results > Blood assays > Blood biochemistry	384475	206264	178211	374169	200249	173920	AFR,AMR,CSA,EAS,EUR,MID	6	CSA,EUR	2	5750	854	7685	2342	366484	1360							0.312	0.177	0.308	0.0647	0.126	0.4	0.0849	0.414	0.0533	0.124	0.0092	0.155	0.312	0.177	0.308	0.0647	0.126	0.4	0.0849
biomarkers	30830	both_sexes		irnt	SHBG			Biological samples > Assay results > Blood assays > Blood biochemistry	381526	204354	177172	371293	198391	172902	AFR,AMR,CSA,EAS,EUR,MID	6	CSA,EUR	2	5709	849	7643	2327	363650	1348							0.436	0.657	0.317	0.463	0.199	0.388	0.155	0.235	0.0576	0.139	0.0128	0.121	0.436	0.657	0.317	0.463	0.199	0.388	0.155
biomarkers	30840	both_sexes		irnt	Total bilirubin			Biological samples > Assay results > Blood assays > Blood biochemistry	418830	226323	192507				AFR,AMR,CSA,EAS,EUR,MID	6		0	6176	933	8395	2549	399286	1491							0.565	0.459	0.408	0.219	0.08	0.439	0.398	0.346	0.189	0.191	0.0168	0.156	0.565	0.459	0.408	0.219	0.08	0.439	0.398
biomarkers	30850	both_sexes		irnt	Testosterone			Biological samples > Assay results > Blood assays > Blood biochemistry	381081	189605	191476				AFR,AMR,CSA,EAS,EUR,MID	6		0	5623	828	7655	2379	363203	1393							0.214	0.0475	0.144	0.247	0.0805	0.371	0.0851	0.169	0.0473	0.135	0.0064	0.0873	0.214	0.0475	0.144	0.247	0.0805	0.371	0.0851
biomarkers	30860	both_sexes		irnt	Total protein			Biological samples > Assay results > Blood assays > Blood biochemistry	384773	206460	178313	374454	200435	174019	AFR,AMR,CSA,EAS,EUR,MID	6	CSA,EUR	2	5759	856	7696	2342	366758	1362							0.224	0.121	0.267	0.229	0.164	0.395	0.093	3.11	0.0482	0.14	0.0101	0.11	0.224	0.121	0.267	0.229	0.164	0.395	0.093
biomarkers	30870	both_sexes		irnt	Triglycerides			Biological samples > Assay results > Blood assays > Blood biochemistry	420271	227138	193133	416764	224833	191931	AFR,AMR,CSA,EAS,EUR,MID	6	AFR,CSA,EUR,MID	4	6211	937	8415	2570	400639	1499							0.421	0.49	0.24	0.274	0.177	0.446	0.0874	0.194	0.0454	0.119	0.0139	0.0948	0.421	0.49	0.24	0.274	0.177	0.446	0.0874
biomarkers	30880	both_sexes		irnt	Urate			Biological samples > Assay results > Blood assays > Blood biochemistry	420090	226978	193112				AFR,AMR,CSA,EAS,EUR,MID	6		0	6206	938	8411	2569	400469	1497							0.247	0.241	0.219	0.386	0.172	0.455	0.0942	0.299	0.056	0.143	0.012	0.123	0.247	0.241	0.219	0.386	0.172	0.455	0.0942
biomarkers	30890	both_sexes		irnt	Vitamin D			Biological samples > Assay results > Blood assays > Blood biochemistry	401516	214273	187243	398140	212065	186075	AFR,AMR,CSA,EAS,EUR,MID	6	AFR,CSA,EUR,MID	4	6046	892	7380	2484	383324	1390							0.413	0.693	0.214	0.253	0.0709	0.585	0.0857	0.289	0.046	0.123	0.0058	0.105	0.413	0.693	0.214	0.253	0.0709	0.585	0.0857
continuous	100001	both_sexes		irnt	Food weight	Total food weight. Estimated intake, based on food and beverage consumption yesterday, excluding any supplements.		Online follow-up > Diet by 24-hour recall > Estimated nutrients yesterday	62336	34090	28244				AFR,AMR,CSA,EAS,EUR,MID	6		0	1209	159	1469	384	58916	199							-1.55	-1.1	0.426	0.487	0.0459	0.301	1.66	1.73	0.191	0.553	0.0156	0.36	-1.55	-1.1	0.426	0.487	0.0459	0.301	1.66
continuous	100005	both_sexes		irnt	Carbohydrate	Carbohydrate. Estimated intake, based on food and beverage consumption yesterday, excluding any supplements.		Online follow-up > Diet by 24-hour recall > Estimated nutrients yesterday	62336	34090	28244				AFR,AMR,CSA,EAS,EUR,MID	6		0	1209	159	1469	384	58916	199							-47.7	2.14	0.417	-0.0726	0.0388	2.22	707	0.986	0.156	0.597	0.0165	1.95	-47.7	2.14	0.417	-0.0726	0.0388	2.22	707
continuous	100008	both_sexes		irnt	Total sugars	Total sugars. Estimated intake, based on food and beverage consumption yesterday, excluding any supplements.		Online follow-up > Diet by 24-hour recall > Estimated nutrients yesterday	62336	34090	28244				AFR,AMR,CSA,EAS,EUR,MID	6		0	1209	159	1469	384	58916	199							-0.776	0.153	0.747	0.52	0.0451	2.25	0.81	0.743	0.239	0.357	0.0161	0.701	-0.776	0.153	0.747	0.52	0.0451	2.25	0.81
continuous	100010	both_sexes			Portion size	Question asked: "How would you describe your serving size?" If the participant activated the Help feature they were shown the message: Please compare the amount you eat with other people you know, then try to answer the question.		Online follow-up > Diet by 24-hour recall > Typical diet yesterday	62148	33976	28170				AFR,CSA,EAS,EUR	4		0	1207		1469	384	58890								3.4		0.315	0.15	0.0468		2.94		0.181	0.359	0.017		3.4		0.315	0.15	0.0468		2.94
continuous	100014	both_sexes		irnt	Folate	Folate. Estimated intake, based on food and beverage consumption yesterday, excluding any supplements.		Online follow-up > Diet by 24-hour recall > Estimated nutrients yesterday	62177	33988	28187				AFR,CSA,EAS,EUR,MID	5		0	1209		1469	384	58916	199							0.127		0.269	1.66	0.0342	1.6	0.614		0.14	5.16	0.0144	0.905	0.127		0.269	1.66	0.0342	1.6	0.614
continuous	100016	both_sexes		irnt	Potassium	Potassium. Estimated intake, based on food and beverage consumption yesterday, excluding any supplements.		Online follow-up > Diet by 24-hour recall > Estimated nutrients yesterday	62336	34090	28244				AFR,AMR,CSA,EAS,EUR,MID	6		0	1209	159	1469	384	58916	199							-0.43	-0.563	0.419	0.0617	0.0473	3.14	1.38	1.72	0.18	3.05	0.0175	2.18	-0.43	-0.563	0.419	0.0617	0.0473	3.14	1.38
continuous	100017	both_sexes		irnt	Magnesium	Magnesium. Estimated intake, based on food and beverage consumption yesterday, excluding any supplements.		Online follow-up > Diet by 24-hour recall > Estimated nutrients yesterday	62336	34090	28244				AFR,AMR,CSA,EAS,EUR,MID	6		0	1209	159	1469	384	58916	199							0.337	1.25	0.49	0.166	0.0506	3.8	0.615	2.53	0.199	0.652	0.0156	4.82	0.337	1.25	0.49	0.166	0.0506	3.8	0.615
continuous	100022	both_sexes			Alcohol	Alcohol. Estimated intake, based on food and beverage consumption yesterday, excluding any supplements.		Online follow-up > Diet by 24-hour recall > Estimated nutrients yesterday	61978	33891	28085				AFR,CSA,EAS,EUR	4		0	1209		1469	384	58916								3.25		0.22	1.02	0.0466		0.712		0.141	0.657	0.0181		3.25		0.22	1.02	0.0466		0.712
continuous	100024	both_sexes		irnt	Calcium	Calcium. Estimated intake, based on food and beverage consumption yesterday, excluding any supplements.		Online follow-up > Diet by 24-hour recall > Estimated nutrients yesterday	62336	34090	28244				AFR,AMR,CSA,EAS,EUR,MID	6		0	1209	159	1469	384	58916	199							3.34	1.97	0.309	0.822	0.041	1.57	3.36	0.929	0.13	0.836	0.017	1.62	3.34	1.97	0.309	0.822	0.041	1.57	3.36
continuous	100150	both_sexes			Drinking water intake	Question asked: "How many glasses/beakers of water (e.g. still, fizzy, tap) did you drink yesterday?"		Online follow-up > Diet by 24-hour recall > Hot/cold beverages yesterday	61950	33879	28069				AFR,CSA,EAS,EUR	4		0	1207		1469	384	58890								-0.947		0.16	0.36	0.0516		0.716		0.146	1.81	0.0178		-0.947		0.16	0.36	0.0516		0.716
continuous	100270	both_sexes			Filtered coffee intake	Question asked: "How many cups/mugs of filter/americano/cafetiere coffee did you drink yesterday?" This question was only asked to participants who reported drinking coffee yesterday.		Online follow-up > Diet by 24-hour recall > Hot/cold beverages yesterday	60518	32944	27572				AMR,CSA,EUR	3		0		159	1469		58890									2.25	0.331		0.0393			1.89	0.155		0.016			2.25	0.331		0.0393
continuous	100370	both_sexes			Intake of sugar added to coffee	Question asked: "How many teaspoons of sugar did you add to your coffee (per drink)?"		Online follow-up > Diet by 24-hour recall > Hot/cold beverages yesterday	62307	34078	28227				AFR,AMR,CSA,EAS,EUR,MID	6		0	1207	159	1469	384	58890	198							-16.5	-0.913	0.737	0.427	0.0575	0.357	140	1.48	0.196	0.435	0.0181	0.574	-16.5	-0.913	0.737	0.427	0.0575	0.357	140
continuous	100490	both_sexes			Intake of sugar added to tea	Question asked: "How many teaspoons of sugar did you add to your tea/infusion (per drink)?"		Online follow-up > Diet by 24-hour recall > Hot/cold beverages yesterday	62148	33976	28170				AFR,CSA,EAS,EUR	4		0	1207		1469	384	58890								-2.6		0.503	-0.343	0.0649		1.6		0.115	1	0.0172		-2.6		0.503	-0.343	0.0649		1.6
continuous	1011	both_sexes			Frequency of light DIY in last 4 weeks	ACE touchscreen question "How many times in the last 4 weeks did you do light DIY?" If the participant activated the Help button they were shown the message: If you are unsure, please provide an estimate or select Do not know. ~F1011~ was collected from all participants who indicated that they spent time doing light DIY (e.g. pruning, watering the lawn) in the previous 4 weeks, as defined by thei…		UK Biobank Assessment Centre > Touchscreen > Lifestyle and environment > Physical activity	215407	117393	98005				AFR,AMR,CSA,EAS,EUR,MID	6		0	1418	305	2607	911	209736	430							-0.583	0.495	0.154	0.799	0.0241	-0.387	0.461	0.905	0.0813	1.79	0.0052	0.554	-0.583	0.495	0.154	0.799	0.0241	-0.387	0.461
continuous	102	both_sexes		irnt	Pulse rate, automated reading	This is the pulse rate measured during the automated blood pressure readings.		UK Biobank Assessment Centre > Physical measures > Blood pressure	416959	225161	191786	405308	218306	186992	AFR,AMR,CSA,EAS,EUR,MID	6	CSA,EUR	2	6551	959	8641	2600	396667	1541							0.212	0.188	0.278	0.233	0.155	0.316	0.0864	0.279	0.0377	0.098	0.009	0.132	0.212	0.188	0.278	0.233	0.155	0.316	0.0864
continuous	102090	both_sexes			Yogurt intake	Question asked: "How many servings/individual pots of yogurt (plain or flavoured) did you have?" This question was only asked to participants who reported having consumed yogurt or ice-cream.		Online follow-up > Diet by 24-hour recall > Soup/snacks/pastries yesterday	62109	33981	28126				AFR,AMR,CSA,EAS,EUR	5		0	1207	159	1469	384	58890								22	-4.6	0.257	-0.451	0.066		5000	14.4	0.219	0.515	0.0146		22	-4.6	0.257	-0.451	0.066		5000
continuous	1021	both_sexes			Duration of light DIY	ACE touchscreen question "Each time you did light DIY, about how long did you spend doing it?" If the participant activated the Help button they were shown the message: If you are unsure, please provide an estimate or select Do not know. ~F1021~ was collected from all participants who indicated that they spent time doing light DIY (e.g. pruning, watering the lawn) in the previous 4 weeks, as defi…		UK Biobank Assessment Centre > Touchscreen > Lifestyle and environment > Physical activity	214283	116709	97565				AFR,AMR,CSA,EAS,EUR,MID	6		0	1426	302	2619	913	208589	434							-0.519	0.275	0.363	-0.403	0.0347	4.36	0.49	1.47	0.116	0.43	0.0045	3.05	-0.519	0.275	0.363	-0.403	0.0347	4.36	0.49
continuous	102280	both_sexes			Milk chocolate intake	Question asked: "How many milk chocolate bars (~50 g) did you have?" This question was only asked to participants who reported consuming any biscuits, chocolate or sweets. If the participant activated the Help feature they were shown the message: If you have had just one or two squares of chocolate, or just one or two sweets, please record this as 1/4.		Online follow-up > Diet by 24-hour recall > Soup/snacks/pastries yesterday	62144	33976	28166				AFR,CSA,EAS,EUR,MID	5		0	1206		1469	384	58887	198							1.17		-0.00289	0.963	0.0434	5.5	0.755		0.123	0.951	0.0153	4.87	1.17		-0.00289	0.963	0.0434	5.5	0.755
continuous	103050	both_sexes			Crumbed or deep-fried poultry intake	Question asked: "How many servings of chicken or turkey in breadcrumbs or deep fried (e.g. nuggets, KFC) did you have?" This question was only asked to participants who reported consuming meat or poultry.		Online follow-up > Diet by 24-hour recall > Meat/fish yesterday	62143	33974	28167				EUR	1		0					58888												0.039						0.0163						0.039
continuous	1031	both_sexes			Frequency of friend/family visits	ACE touchscreen question "How often do you visit friends or family or have them visit you?" If the participant activated the Help button they were shown the message: If this varies, please give an average of how often you visit or have had visits in the last year. Include meeting with friends or family in environments outside of the home such as in the park, at a sports field, at a restaurant or …		UK Biobank Assessment Centre > Touchscreen > Psychosocial factors > Social support	437825	236924	200888				AFR,AMR,CSA,EAS,EUR,MID	6		0	6414	952	8514	2566	417837	1542							0.141	0.211	0.0356	0.0523	0.0454	0.244	0.0744	0.274	0.0409	0.159	0.0032	0.121	0.141	0.211	0.0356	0.0523	0.0454	0.244	0.0744
continuous	104030	both_sexes			Boiled/baked potatoes intake	Question asked: "How many servings of baked or boiled potatoes did you have?" This question was only asked to participants who reported consuming vegetables.		Online follow-up > Diet by 24-hour recall > Fruit/vegetables yesterday	61950	33879	28069				AFR,CSA,EAS,EUR	4		0	1207		1469	384	58890								-3.58		0.264	1.64	0.0476		2.12		0.123	1.17	0.0151		-3.58		0.264	1.64	0.0476		2.12
continuous	104340	both_sexes			Fresh tomato intake	Question asked: "How many medium fresh tomatoes did you have?" This question was only asked to participants who reported consuming vegetables.		Online follow-up > Diet by 24-hour recall > Fruit/vegetables yesterday	62307	34078	28227				AFR,AMR,CSA,EAS,EUR,MID	6		0	1207	159	1469	384	58890	198							0.269	4.3	0.00897	2.63	0.0378	1.41	0.57	1.76	0.131	2	0.0154	0.367	0.269	4.3	0.00897	2.63	0.0378	1.41	0.57
continuous	104380	both_sexes			Other vegetables intake	Question asked: "How many servings of other vegetables (e.g. celeriac, asparagus, fennel, aubergine, pumpkin) did you have?" This question was only asked to participants who reported consuming vegetables.		Online follow-up > Diet by 24-hour recall > Fruit/vegetables yesterday	61950	33879	28069				CSA,EUR	2		0			1469		58890										0.294		0.0464				0.146		0.0162				0.294		0.0464
continuous	1050	both_sexes			Time spend outdoors in summer	ACE touchscreen question "In a typical DAY in summer, how many hours do you spend outdoors?" The following checks were performed: If answer If answer > 24 then rejected If answer > 10 then participant asked to confirm If the participant activated the Help button they were shown the message: If the time you spend outdoors in summer varies a lot, give the average time per day. For example if you sp…		UK Biobank Assessment Centre > Touchscreen > Lifestyle and environment > Sun exposure	398184	211407	186765	388588	205861	182716	AFR,AMR,CSA,EAS,EUR,MID	6	CSA,EUR	2	5334	858	7094	2035	381494	1369							0.00457	0.248	0.252	0.116	0.0812	0.469	0.0948	0.286	0.0495	0.152	0.0041	0.157	0.00457	0.248	0.252	0.116	0.0812	0.469	0.0948
continuous	1060	both_sexes			Time spent outdoors in winter	ACE touchscreen question "In a typical DAY in winter, how many hours do you spend outdoors?" The following checks were performed: If answer If answer > 24 then rejected If answer > 10 then participant asked to confirm If the participant activated the Help button they were shown the message: If the time you spend outdoors in winter varies a lot, give the average time per day. For example if you sp…		UK Biobank Assessment Centre > Touchscreen > Lifestyle and environment > Sun exposure	346298	178559	167730				AFR,AMR,CSA,EAS,EUR,MID	6		0	4697	736	6100	1640	331933	1192							0.168	-0.258	0.108	0.234	0.0462	0.259	0.11	1.05	0.0546	0.155	0.0037	0.168	0.168	-0.258	0.108	0.234	0.0462	0.259	0.11
continuous	1070	both_sexes			Time spent watching television (TV)	ACE touchscreen question "In a typical DAY, how many hours do you spend watching TV? (Put 0 if you do not spend any time doing it)" The following checks were performed: If answer If answer > 24 then rejected If answer > 8 then participant asked to confirm If the participant activated the Help button they were shown the message: If the time you spend watching TV varies a lot, give the average time…		UK Biobank Assessment Centre > Touchscreen > Lifestyle and environment > Physical activity	417107	224316	192780				AFR,AMR,CSA,EAS,EUR,MID	6		0	6014	888	7943	2361	398421	1480							0.185	0.469	0.175	0.327	0.113	0.33	0.0771	0.23	0.0568	0.174	0.0049	0.0878	0.185	0.469	0.175	0.327	0.113	0.33	0.0771
continuous	1080	both_sexes			Time spent using computer	ACE touchscreen question "In a typical DAY, how many hours do you spend using the computer? (Do not include using a computer at work; put 0 if you do not spend any time doing it)" The following checks were performed: If answer If answer > 24 then rejected If answer > 6 then participant asked to confirm If the participant activated the Help button they were shown the message: If the time you spend…		UK Biobank Assessment Centre > Touchscreen > Lifestyle and environment > Physical activity	343970	177246	166715				AFR,AMR,CSA,EAS,EUR,MID	6		0	5540	792	6989	2173	327128	1348							0.0237	-74.4	0.167	0.407	0.0988	0.355	0.0825	7030	0.0543	0.108	0.0048	0.148	0.0237	-74.4	0.167	0.407	0.0988	0.355	0.0825
continuous	1090	both_sexes			Time spent driving	ACE touchscreen question "In a typical DAY, how many hours do you spend driving?" The following checks were performed: If answer If answer > 24 then rejected If answer > 6 then participant asked to confirm If the participant activated the Help button they were shown the message: If the time you spend driving varies a lot, give the average time for a 24 hour day in the last 4 weeks. Include drivin…		UK Biobank Assessment Centre > Touchscreen > Lifestyle and environment > Physical activity	296947	153484	143455				AFR,AMR,CSA,EAS,EUR,MID	6		0	5384	729	6344	1837	281439	1214							0.201	0.0173	0.209	0.389	0.0389	0.367	0.0954	0.167	0.0558	0.168	0.004	0.111	0.201	0.0173	0.209	0.389	0.0389	0.367	0.0954
continuous	1100	both_sexes			Drive faster than motorway speed limit	ACE touchscreen question "How often do you drive faster than the speed limit on the motorway?" If the participant activated the Help button they were shown the message: If you are unsure, please provide an estimate or select Do not know. At the time of asking (2006) the UK motorway speed limit was 70miles/hour.		UK Biobank Assessment Centre > Touchscreen > Lifestyle and environment > Physical activity	396362	206683	189666				AFR,CSA,EAS,EUR,MID	5		0	5079		7148	2133	380719	1283							0.473		0.128	0.391	0.0648	0.341	0.135		0.0496	0.125	0.0038	0.133	0.473		0.128	0.391	0.0648	0.341	0.135
continuous	1110	both_sexes			Length of mobile phone use	ACE touchscreen question "For approximately how many years have you been using a mobile phone at least once per week to make or receive calls?" If the participant activated the Help button they were shown the message: Do not include time spent text messaging. If you are unsure, please provide an estimate or select Do not know.		UK Biobank Assessment Centre > Touchscreen > Lifestyle and environment > Electronic device use	434786	234766	200007	416739	225034	191692	AFR,AMR,CSA,EAS,EUR,MID	6	EUR,MID	2	6320	948	8261	2518	415220	1519							-0.0167	0.016	0.165	0.487	0.0566	0.498	0.0754	0.32	0.0497	0.156	0.0036	0.109	-0.0167	0.016	0.165	0.487	0.0566	0.498	0.0754
continuous	1120	both_sexes			Weekly usage of mobile phone in last 3 months	ACE touchscreen question "Over the last 3 months, on average how much time per week did you spend making or receiving calls on a mobile phone?" If the participant activated the Help button they were shown the message: If you are unsure, please provide an estimate or select Do not know. ~F1120~ was collected from participants who indicated they have used a mobile phone at least once per week in th…		UK Biobank Assessment Centre > Touchscreen > Lifestyle and environment > Electronic device use	368128	199594	168527	357816	193587	164223	AFR,AMR,CSA,EAS,EUR,MID	6	CSA,EUR	2	5901	845	7154	2201	350662	1365							0.0435	0.463	0.222	0.286	0.0453	0.36	0.105	0.268	0.0487	0.162	0.0038	0.157	0.0435	0.463	0.222	0.286	0.0453	0.36	0.105
continuous	1130	both_sexes			Hands-free device/speakerphone use with mobile phone in last 3 month	ACE touchscreen question "Over the last 3 months, how often have you used a hands-free device/speakerphone when making or receiving calls on your mobile?" If the participant activated the Help button they were shown the message: If you are unsure, please provide an estimate or select Do not know. ~F1130~ was collected from participants who indicated they have used a mobile phone at least once per…		UK Biobank Assessment Centre > Touchscreen > Lifestyle and environment > Electronic device use	369799	200873	168919				AFR,AMR,CSA,EAS,EUR,MID	6		0	5909	835	6996	2199	352509	1351							0.0845	0.561	0.102	0.0343	0.0291	0.213	0.0833	0.506	0.0463	0.127	0.0034	0.0928	0.0845	0.561	0.102	0.0343	0.0291	0.213	0.0833
continuous	1140	both_sexes			Difference in mobile phone use compared to two years previously	ACE touchscreen question "Is there any difference between your mobile phone use now compared to two years ago?" If the participant activated the Help button they were shown the message: If you are unsure, please provide an estimate or select Do not know. ~F1140~ was collected from participants who indicated they have used a mobile phone at least once per week in the past or do not know whether th…		UK Biobank Assessment Centre > Touchscreen > Lifestyle and environment > Electronic device use	364167	197613	166547	353986	191683	162297	AFR,AMR,CSA,EAS,EUR,MID	6	CSA,EUR	2	5906	826	6779	2132	347207	1317							-0.0455	-0.00191	0.247	0.27	0.0166	0.413	0.0835	0.353	0.0557	0.158	0.0026	0.11	-0.0455	-0.00191	0.247	0.27	0.0166	0.413	0.0835
continuous	1160	both_sexes			Sleep duration	ACE touchscreen question "About how many hours sleep do you get in every 24 hours? (please include naps)" The following checks were performed: If answer If answer > 23 then rejected If answer If answer > 12 then participant asked to confirm If the participant activated the Help button they were shown the message: If the time you spend sleeping varies a lot, give the average time for a 24 hour day…		UK Biobank Assessment Centre > Touchscreen > Lifestyle and environment > Sleep	429528	232661	196854	419556	226544	192999	AFR,AMR,EAS,EUR,MID	5	EUR,MID	2	6382	959		2631	418009	1547							0.0386	0.518		0.174	0.0744	0.455	0.0595	0.276		0.112	0.004	0.105	0.0386	0.518		0.174	0.0744	0.455	0.0595
continuous	1170	both_sexes			Getting up in morning	ACE touchscreen question "On an average day, how easy do you find getting up in the morning?" If the participant activated the Help button they were shown the message: If this varies a lot, answer this question in relation to the last 4 weeks.		UK Biobank Assessment Centre > Touchscreen > Lifestyle and environment > Sleep	439731	237852	201866				AFR,AMR,CSA,EAS,EUR,MID	6		0	6528	956	8619	2640	419431	1557							0.0594	0.0426	0.109	0.251	0.0841	0.355	0.0878	0.155	0.0434	0.118	0.004	0.144	0.0594	0.0426	0.109	0.251	0.0841	0.355	0.0878
continuous	1180	both_sexes			Morning/evening person (chronotype)	ACE touchscreen question "Do you consider yourself to be?" If the participant activated the Help button they were shown the message: If this varies a lot, answer this question in relation to the last 4 weeks.		UK Biobank Assessment Centre > Touchscreen > Lifestyle and environment > Sleep	393054	217660	175381	384266	212135	172118	AFR,AMR,CSA,EAS,EUR,MID	6	CSA,EUR,MID	3	5561	884	7517	2343	375390	1359							0.104	0.346	0.201	0.242	0.13	0.576	0.0995	0.232	0.0402	0.131	0.0051	0.134	0.104	0.346	0.201	0.242	0.13	0.576	0.0995
continuous	1190	both_sexes			Nap during day	ACE touchscreen question "Do you have a nap during the day?" If the participant activated the Help button they were shown the message: If this varies a lot, answer this question in relation to the last 4 weeks.		UK Biobank Assessment Centre > Touchscreen > Lifestyle and environment > Sleep	431749	234162	197574				AFR,AMR,EAS,EUR,MID	5		0	6512	950		2606	420148	1533							0.224	0.343		0.0939	0.0968	0.249	0.0879	0.293		0.117	0.0049	0.0808	0.224	0.343		0.0939	0.0968	0.249	0.0879
continuous	1200	both_sexes			Sleeplessness / insomnia	ACE touchscreen question "Do you have trouble falling asleep at night or do you wake up in the middle of the night?" If the participant activated the Help button they were shown the message: If this varies a lot, answer this question in relation to the last 4 weeks.		UK Biobank Assessment Centre > Touchscreen > Lifestyle and environment > Sleep	440422	238202	202207				AFR,AMR,CSA,EAS,EUR,MID	6		0	6557	962	8667	2654	420013	1569							0.115	0.374	0.16	0.3	0.0639	0.476	0.077	0.37	0.0439	0.114	0.0039	0.156	0.115	0.374	0.16	0.3	0.0639	0.476	0.077
continuous	1220	both_sexes			Daytime dozing / sleeping (narcolepsy)	ACE touchscreen question "How likely are you to doze off or fall asleep during the daytime when you don't mean to? (e.g. when working, reading or driving)" If the participant activated the Help button they were shown the message: If you are unsure, please provide an estimate or select Do not know.		UK Biobank Assessment Centre > Touchscreen > Lifestyle and environment > Sleep	438682	237312	201357				AFR,AMR,CSA,EAS,EUR,MID	6		0	6399	942	8377	2582	418874	1508							0.0173	0.103	0.186	0.105	0.0533	0.453	0.0838	0.257	0.048	0.147	0.0033	0.146	0.0173	0.103	0.186	0.105	0.0533	0.453	0.0838
continuous	12336	both_sexes		irnt	Ventricular rate	Ventricular rate during ECG measurement.		UK Biobank Assessment Centre > Physical measures > ECG at rest, 12-lead	33330	17082	16248				AFR,CSA,EAS,EUR	4		0	196		370	167	32597								1.75		7.97	0.923	0.113		0.483		26.9	0.237	0.0295		1.75		7.97	0.923	0.113		0.483
continuous	12338	both_sexes		irnt	P duration	P duration during ECG		UK Biobank Assessment Centre > Physical measures > ECG at rest, 12-lead	31207	16204	15003				AFR,EAS,EUR	3		0	193			162	30796								1.34			-0.176	0.16		0.329			4.21	0.0358		1.34			-0.176	0.16		0.329
continuous	12340	both_sexes		irnt	QRS duration	QRS duration during ECG measurement		UK Biobank Assessment Centre > Physical measures > ECG at rest, 12-lead	33242	17041	16201				AMR,CSA,EAS,EUR,MID	5		0		54	370	167	32593	58								-1.33	0.0832	2	0.138	1.2		102	0.246	0.478	0.0379	3.01		-1.33	0.0832	2	0.138	1.2
continuous	1239	both_sexes			Current tobacco smoking	ACE touchscreen question "Do you smoke tobacco now?"		UK Biobank Assessment Centre > Touchscreen > Lifestyle and environment > Smoking	439597	237569	202015	436935	235809	201113	AFR,CSA,EAS,EUR,MID	5	AFR,CSA,EUR,MID	4	6572		8706	2662	420087	1570							0.668		0.191	0.419	0.0617	0.52	0.0892		0.041	0.119	0.0041	0.107	0.668		0.191	0.419	0.0617	0.52	0.0892
continuous	1249	both_sexes			Past tobacco smoking	ACE touchscreen question "In the past, how often have you smoked tobacco?" ~F1249~ was collected from all participants except those who indicated they currently smoke on most or all days, as defined by their answers to ~F1239~		UK Biobank Assessment Centre > Touchscreen > Lifestyle and environment > Smoking	405465	221473	183980	392583	214680	177892	AFR,AMR,CSA,EAS,EUR,MID	6	AFR,EUR	2	6008	872	8143	2498	386575	1369							0.672	0.426	0.123	0.592	0.0996	0.311	0.0888	0.195	0.0423	0.15	0.0048	0.095	0.672	0.426	0.123	0.592	0.0996	0.311	0.0888
continuous	1259	both_sexes			Smoking/smokers in household	ACE touchscreen question "Does anyone in your household smoke?" ~F1259~ was collected from all participants except those who indicated they currently smoke tobacco on most or all days, as defined by their answers to ~F1239~		UK Biobank Assessment Centre > Touchscreen > Lifestyle and environment > Smoking	403787	220542	183233	393114	214944	178158	AFR,CSA,EAS,EUR	4	AFR,EUR	2	6014		8175	2498	387100								0.484		0.175	0.099	0.0109		0.115		0.0464	0.139	0.0026		0.484		0.175	0.099	0.0109		0.115
continuous	1269	both_sexes			Exposure to tobacco smoke at home	ACE touchscreen question "At home, about how many hours per WEEK are you exposed to other people's tobacco smoke?" The following checks were performed: If answer If answer > 168 then rejected If answer > 100 then participant asked to confirm If the participant activated the Help button they were shown the message: Please give the number of hours in a typical week over the last year that you have …		UK Biobank Assessment Centre > Touchscreen > Lifestyle and environment > Smoking	397434	216498	180923				AFR,AMR,CSA,EAS,EUR,MID	6		0	5567	836	7314	2312	380128	1277							-0.0744	0.462	0.186	0.23	0.0107	0.46	0.0862	0.207	0.0479	0.132	0.0026	0.186	-0.0744	0.462	0.186	0.23	0.0107	0.46	0.0862
continuous	1279	both_sexes			Exposure to tobacco smoke outside home	ACE touchscreen question "Outside of your home, about how many hours per WEEK are you exposed to other people's tobacco smoke?" The following checks were performed: If answer If answer > 168 then rejected If answer > 100 then participant asked to confirm If the participant activated the Help button they were shown the message: Please give the number of hours in a typical week over the last year t…		UK Biobank Assessment Centre > Touchscreen > Lifestyle and environment > Smoking	371574	200862	170700				AFR,AMR,CSA,EAS,EUR,MID	6		0	4838	776	6515	2006	356256	1183							-0.0221	0.752	0.183	0.597	0.0349	0.2	0.118	0.556	0.0548	0.167	0.0036	0.0988	-0.0221	0.752	0.183	0.597	0.0349	0.2	0.118
continuous	1289	both_sexes			Cooked vegetable intake	ACE touchscreen question "On average how many heaped tablespoons of COOKED vegetables would you eat per DAY? (Do not include potatoes; put '0' if you do not eat any)" The following checks were performed: If answer > 50 then rejected If the participant activated the Help button they were shown the message: Please provide an average considering your intake over the last year. If you are unsure, ple…		UK Biobank Assessment Centre > Touchscreen > Lifestyle and environment > Diet	426594	232180	194402	415798	225691	190096	AFR,AMR,CSA,EAS,EUR,MID	6	CSA,EUR	2	5966	908	7965	2499	407833	1423							0.019	0.0795	0.22	0.389	0.039	0.169	0.0815	0.236	0.0484	0.143	0.003	0.146	0.019	0.0795	0.22	0.389	0.039	0.169	0.0815
continuous	129	both_sexes		irnt	Place of birth in UK - north co-ordinate	Place born - north co-ordinate This question was dropped from the touchscreen protocol on 24/10/2016.		UK Biobank Assessment Centre > Verbal interview > Early life factors	397515	214016	183488				EAS,EUR	2		0				251	397264											1.43	0.0137					6.07	0.0051					1.43	0.0137
continuous	1299	both_sexes			Salad / raw vegetable intake	ACE touchscreen question "On average how many heaped tablespoons of SALAD or RAW vegetables would you eat per DAY? (Include lettuce, tomato in sandwiches; put '0' if you do not eat any)" The following checks were performed: If answer > 50 then rejected If the participant activated the Help button they were shown the message: Please provide an average considering your intake over the last year. If…		UK Biobank Assessment Centre > Touchscreen > Lifestyle and environment > Diet	414058	227415	186630	404857	221639	183205	AFR,AMR,CSA,EAS,EUR,MID	6	CSA,EUR,MID	3	5919	917	8018	2365	395377	1462							-0.0777	1.45	0.235	0.281	0.0448	0.626	0.0935	0.687	0.0442	0.141	0.0034	0.127	-0.0777	1.45	0.235	0.281	0.0448	0.626	0.0935
continuous	130	both_sexes		irnt	Place of birth in UK - east co-ordinate	Place born - east co-ordinate This question was dropped from the touchscreen protocol on 24/10/2016.		UK Biobank Assessment Centre > Verbal interview > Early life factors	398249	214378	183860				CSA,EAS,EUR	3		0			734	251	397264										0.951	0.955	0.0115				0.258	4.68	0.0044				0.951	0.955	0.0115
continuous	1309	both_sexes			Fresh fruit intake	ACE touchscreen question "About how many pieces of FRESH fruit would you eat per DAY? (Count one apple, one banana, 10 grapes etc as one piece; put '0' if you do not eat any)" The following checks were performed: If answer > 50 then rejected If the participant activated the Help button they were shown the message: Please provide an average considering your intake over the last year. If you are un…		UK Biobank Assessment Centre > Touchscreen > Lifestyle and environment > Diet	424908	232077	192818				AFR,AMR,CSA,EAS,EUR,MID	6		0	6157	918	8320	2513	405503	1497							-0.0419	0.455	0.147	0.207	0.0635	0.183	0.0924	0.202	0.0453	0.131	0.0037	0.138	-0.0419	0.455	0.147	0.207	0.0635	0.183	0.0924
continuous	1319	both_sexes			Dried fruit intake	ACE touchscreen question "About how many pieces of DRIED fruit would you eat per DAY? (Count one prune, one dried apricot, 10 raisins as one piece; put '0' if you do not eat any)" The following checks were performed: If answer > 100 then rejected If the participant activated the Help button they were shown the message: Please provide an average considering your intake over the last year. If you a…		UK Biobank Assessment Centre > Touchscreen > Lifestyle and environment > Diet	401490	217343	184136				AFR,AMR,CSA,EAS,EUR,MID	6		0	5821	853	7745	2219	383481	1371							0.0964	-0.119	0.13	0.222	0.0668	0.382	0.0817	0.272	0.0459	0.111	0.0034	0.12	0.0964	-0.119	0.13	0.222	0.0668	0.382	0.0817
continuous	1329	both_sexes			Oily fish intake	ACE touchscreen question "How often do you eat oily fish? (e.g. sardines, salmon, mackerel, herring)" If the participant activated the Help button they were shown the message: Please provide an average considering your intake over the last year. If you are unsure, please provide an estimate or select Do not know. Oily fish include: Salmon Anchovies Trout Swordfish Mackerel Bloater Herring Cacha S…		UK Biobank Assessment Centre > Touchscreen > Lifestyle and environment > Diet	438300	237234	201053	426789	230407	196370	AFR,AMR,CSA,EAS,EUR,MID	6	CSA,EUR	2	6419	956	8428	2604	418361	1532							0.112	0.137	0.32	0.106	0.0668	0.256	0.0694	0.243	0.0436	0.0975	0.0041	0.133	0.112	0.137	0.32	0.106	0.0668	0.256	0.0694
continuous	1339	both_sexes			Non-oily fish intake	ACE touchscreen question "How often do you eat other types of fish? (e.g. cod, tinned tuna, haddock)" If the participant activated the Help button they were shown the message: Please provide an average considering your intake over the last year. If you are unsure, please provide an estimate or select Do not know.		UK Biobank Assessment Centre > Touchscreen > Lifestyle and environment > Diet	438611	237359	201240	427176	230576	196589	AFR,AMR,CSA,EAS,EUR,MID	6	CSA,EUR	2	6358	952	8406	2589	418770	1536							-0.0127	-0.103	0.292	0.177	0.0307	0.407	0.0774	0.437	0.0394	0.129	0.0028	0.0942	-0.0127	-0.103	0.292	0.177	0.0307	0.407	0.0774
continuous	134	both_sexes			Number of self-reported cancers	Number of cancers entered		UK Biobank Assessment Centre > Verbal interview > Medical conditions	439626	237873	201741				AFR,AMR,CSA,EAS,EUR	5		0	6624	980	8849	2707	420466								0.216	-0.122	0.0624	0.00071	0.0083		0.0858	0.195	0.0422	0.115	0.0024		0.216	-0.122	0.0624	0.00071	0.0083		0.0858
continuous	1349	both_sexes			Processed meat intake	ACE touchscreen question "How often do you eat processed meats (such as bacon, ham, sausages, meat pies, kebabs, burgers, chicken nuggets)?" If the participant activated the Help button they were shown the message: Please provide an average considering your intake over the last year If you are unsure, please provide an estimate or select Do not know.		UK Biobank Assessment Centre > Touchscreen > Lifestyle and environment > Diet	438879	237231	201635	429800	231677	198110	AFR,CSA,EAS,EUR,MID	5	CSA,EUR,MID	3	6462		8549	2617	419698	1553							0.14		0.296	-0.0941	0.0468	0.749	0.0826		0.0481	0.139	0.003	0.119	0.14		0.296	-0.0941	0.0468	0.749	0.0826
continuous	135	both_sexes			Number of self-reported non-cancer illnesses	Number of non-cancer illnesses entered		UK Biobank Assessment Centre > Verbal interview > Medical conditions	441228	238557	202657	430917	232222	198681	AFR,AMR,CSA,EAS,EUR,MID	6	CSA,EUR,MID	3	6624	980	8849	2707	420473	1595							-0.015	1.21	0.2	0.272	0.0685	0.339	0.0694	1.01	0.0415	0.12	0.0035	0.0832	-0.015	1.21	0.2	0.272	0.0685	0.339	0.0694
continuous	1359	both_sexes			Poultry intake	ACE touchscreen question "How often do you eat chicken, turkey or other poultry? (Do not count processed meats)" If the participant activated the Help button they were shown the message: Please provide an average considering your intake over the last year If you are unsure, please provide an estimate or select Do not know. Poultry include fowl (e.g. chicken, turkey, quail), waterfowl (e.g. duck, …		UK Biobank Assessment Centre > Touchscreen > Lifestyle and environment > Diet	439944	237956	201975				AFR,AMR,CSA,EAS,EUR,MID	6		0	6526	958	8639	2637	419624	1560							0.213	0.114	0.375	0.567	0.0353	0.197	0.0774	0.202	0.0508	0.124	0.0027	0.119	0.213	0.114	0.375	0.567	0.0353	0.197	0.0774
continuous	136	both_sexes			Number of operations, self-reported	Number of operations entered		UK Biobank Assessment Centre > Verbal interview > Operations	432379	234483	197882				AFR,AMR,EAS,EUR,MID	5		0	6624	980		2707	420473	1595							0.329	1.06		0.324	0.0405	0.231	0.0841	0.586		0.114	0.0031	0.107	0.329	1.06		0.324	0.0405	0.231	0.0841
continuous	1369	both_sexes			Beef intake	ACE touchscreen question "How often do you eat beef? (Do not count processed meats)" If the participant activated the Help button they were shown the message: Please provide an average considering your intake over the last year If you are unsure, please provide an estimate or select Do not know.		UK Biobank Assessment Centre > Touchscreen > Lifestyle and environment > Diet	438887	237407	201467				AFR,AMR,CSA,EAS,EUR,MID	6		0	6402	955	8493	2616	418894	1527							0.848	6.91	0.439	0.015	0.0391	0.606	0.0917	7.07	0.04	0.109	0.003	0.172	0.848	6.91	0.439	0.015	0.0391	0.606	0.0917
continuous	137	both_sexes			Number of treatments/medications taken	Number of treatments (medications) entered		UK Biobank Assessment Centre > Verbal interview > Medications	441228	238557	202657				AFR,AMR,CSA,EAS,EUR,MID	6		0	6624	980	8849	2707	420473	1595							-0.0436	0.305	0.169	0.191	0.0715	0.208	0.0758	0.163	0.0475	0.118	0.0036	0.118	-0.0436	0.305	0.169	0.191	0.0715	0.208	0.0758
continuous	1379	both_sexes			Lamb/mutton intake	ACE touchscreen question "How often do you eat lamb/mutton? (Do not count processed meats)" If the participant activated the Help button they were shown the message: Please provide an average considering your intake over the last year If you are unsure, please provide an estimate or select Do not know.		UK Biobank Assessment Centre > Touchscreen > Lifestyle and environment > Diet	437894	236967	200914				AFR,AMR,CSA,EAS,EUR,MID	6		0	6312	946	8549	2579	417972	1536							0.151	0.112	0.508	0.47	0.0423	0.602	0.0858	0.295	0.0485	0.158	0.003	0.0979	0.151	0.112	0.508	0.47	0.0423	0.602	0.0858
continuous	1389	both_sexes			Pork intake	ACE touchscreen question "How often do you eat pork? (Do not count processed meats such as bacon or ham)" If the participant activated the Help button they were shown the message: Please provide an average considering your intake over the last year If you are unsure, please provide an estimate or select Do not know.		UK Biobank Assessment Centre > Touchscreen > Lifestyle and environment > Diet	436527	236350	200166				AFR,AMR,CSA,EAS,EUR	5		0	6334	947	8514	2626	418106								0.107	0.755	0.547	0.195	0.0315		0.0763	0.405	0.0562	0.135	0.0027		0.107	0.755	0.547	0.195	0.0315		0.0763
continuous	1408	both_sexes			Cheese intake	ACE touchscreen question "How often do you eat cheese? (Include cheese in pizzas, quiches, cheese sauce etc)" If the participant activated the Help button they were shown the message: Please provide an average considering your intake over the last year If you are unsure, please provide an estimate or select Do not know. ~F1408~ was collected from all participants except those who indicated that t…		UK Biobank Assessment Centre > Touchscreen > Lifestyle and environment > Diet	423389	228398	194978	418489	225520	192957	AMR,CSA,EAS,EUR,MID	5	CSA,EUR	2		929	8162	2488	410327	1483								0.242	0.253	0.312	0.0608	0.323		0.327	0.0478	0.141	0.0034	0.0964		0.242	0.253	0.312	0.0608	0.323
continuous	1438	both_sexes		irnt	Bread intake	ACE touchscreen question "How many slices of bread do you eat each WEEK?" The following checks were performed: If answer If answer > 250 then rejected If answer > 50 then participant asked to confirm If the participant activated the Help button they were shown the message: For other types of bread: - one bread roll = 2 slices - one pitta bread = 2 slices		UK Biobank Assessment Centre > Touchscreen > Lifestyle and environment > Diet	430406	231663	198731	419418	225216	194191	AFR,AMR,CSA,EAS,EUR,MID	6	CSA,EUR	2	6105	923	8376	2476	411042	1484							0.0251	0.241	0.276	0.303	0.048	0.317	0.0875	0.174	0.0473	0.122	0.0035	0.0896	0.0251	0.241	0.276	0.303	0.048	0.317	0.0875
continuous	1458	both_sexes			Cereal intake	ACE touchscreen question "How many bowls of cereal do you eat a WEEK?" The following checks were performed: If answer If answer > 99 then rejected If answer > 14 then participant asked to confirm If the participant activated the Help button they were shown the message: Please provide an average considering your intake over the last year. If you are unsure, please provide an estimate or select Do …		UK Biobank Assessment Centre > Touchscreen > Lifestyle and environment > Diet	420177	227250	192914				AFR,AMR,CSA,EAS,EUR,MID	6		0	5832	896	7948	2269	401867	1365							0.141	0.377	0.147	0.258	0.0602	0.34	0.0872	0.182	0.0481	0.166	0.0035	0.113	0.141	0.377	0.147	0.258	0.0602	0.34	0.0872
continuous	1478	both_sexes			Salt added to food	ACE touchscreen question "Do you add salt to your food? (Do not include salt used in cooking)" If the participant activated the Help button they were shown the message: Please provide an average considering your intake over the last year If you are unsure, please provide an estimate or select Do not know.		UK Biobank Assessment Centre > Touchscreen > Lifestyle and environment > Diet	440739	238298	202428	428968	231364	197592	AFR,AMR,CSA,EAS,EUR,MID	6	CSA,EUR	2	6571	965	8708	2663	420260	1572							-0.0119	1.54	0.192	0.402	0.0877	0.479	0.0821	0.7	0.0416	0.144	0.0046	0.138	-0.0119	1.54	0.192	0.402	0.0877	0.479	0.0821
continuous	1488	both_sexes		irnt	Tea intake	ACE touchscreen question "How many cups of tea do you drink each DAY? (Include black and green tea)" The following checks were performed: If answer If answer > 99 then rejected If answer > 20 then participant asked to confirm If the participant activated the Help button they were shown the message: Please provide an average considering your intake over the last year. If you are unsure, please pro…		UK Biobank Assessment Centre > Touchscreen > Lifestyle and environment > Diet	426683	231104	195566	408479	221208	187258	AFR,AMR,CSA,EAS,EUR,MID	6	EUR,MID	2	6208	893	8579	2524	406979	1500							-0.00247	0.604	0.179	0.386	0.0587	0.42	0.0802	0.24	0.0457	0.103	0.0048	0.0807	-0.00247	0.604	0.179	0.386	0.0587	0.42	0.0802
continuous	1498	both_sexes			Coffee intake	ACE touchscreen question "How many cups of coffee do you drink each DAY? (Include decaffeinated coffee)" The following checks were performed: If answer If answer > 99 then rejected If answer > 10 then participant asked to confirm If the participant activated the Help button they were shown the message: Please provide an average considering your intake over the last year. If you are unsure, please…		UK Biobank Assessment Centre > Touchscreen > Lifestyle and environment > Diet	407946	220361	187572	399728	215697	184019	AFR,AMR,CSA,EAS,EUR,MID	6	CSA,EAS,EUR	3	5869	894	7725	2338	389665	1455							0.0727	-0.241	0.211	0.444	0.0523	0.361	0.0861	0.225	0.0441	0.11	0.005	0.117	0.0727	-0.241	0.211	0.444	0.0523	0.361	0.0861
continuous	1518	both_sexes			Hot drink temperature	ACE touchscreen question "How do you like your hot drinks? (Such as coffee or tea)"		UK Biobank Assessment Centre > Touchscreen > Lifestyle and environment > Diet	435987	235717	200257				AFR,AMR,CSA,EAS,EUR,MID	6		0	6342	948	8581	2617	415943	1556							0.0603	0.136	0.167	0.263	0.0827	0.23	0.083	0.324	0.0426	0.0982	0.004	0.166	0.0603	0.136	0.167	0.263	0.0827	0.23	0.083
continuous	1528	both_sexes			Water intake	ACE touchscreen question "How many glasses of water do you drink each DAY? " The following checks were performed: If answer If answer > 99 then rejected If answer > 10 then participant asked to confirm If the participant activated the Help button they were shown the message: Please provide an average considering your intake over the last year. If you are unsure, please provide an estimate or sele…		UK Biobank Assessment Centre > Touchscreen > Lifestyle and environment > Diet	407793	223689	184092				AFR,AMR,CSA,EAS,EUR,MID	6		0	6186	920	8545	2515	388129	1498							0.0881	-0.0828	0.17	-0.254	0.0668	0.291	0.0921	0.237	0.0433	0.213	0.0039	0.0987	0.0881	-0.0828	0.17	-0.254	0.0668	0.291	0.0921
continuous	1548	both_sexes			Variation in diet	ACE touchscreen question "Does your diet vary much from week to week?"		UK Biobank Assessment Centre > Touchscreen > Lifestyle and environment > Diet	438555	237243	201299	428670	231164	197493	AFR,AMR,CSA,EAS,EUR,MID	6	CSA,EUR,MID	3	6418	950	8309	2517	418883	1478							0.114	0.589	0.178	0.442	0.048	0.393	0.0698	0.25	0.0407	0.133	0.003	0.0952	0.114	0.589	0.178	0.442	0.048	0.393	0.0698
continuous	1558	both_sexes			Alcohol intake frequency.	ACE touchscreen question "About how often do you drink alcohol?" If the participant activated the Help button they were shown the message: If this varies a lot, please provide an average considering your intake over the last year		UK Biobank Assessment Centre > Touchscreen > Lifestyle and environment > Alcohol	437890	236848	201030				AFR,CSA,EAS,EUR	4		0	6547		8677	2658	420008								1.03		0.409	0.426	0.0865		0.1		0.0494	0.182	0.0042		1.03		0.409	0.426	0.0865		0.1
continuous	1568	both_sexes			Average weekly red wine intake	ACE touchscreen question "In an average WEEK, how many glasses of RED wine would you drink? (There are six glasses in an average bottle)" The following checks were performed: If answer If answer > 250 then rejected If answer > 100 then participant asked to confirm If the participant activated the Help button they were shown the message: Please include sparkling red wine here. ~F1568~ was collecte…		UK Biobank Assessment Centre > Touchscreen > Lifestyle and environment > Alcohol	305570	149091	156473				AFR,AMR,CSA,EAS,EUR,MID	6		0	2258	473	2388	789	299180	482							2.31	0.264	0.178	2.53	0.0568	-1.02	0.577	0.392	0.177	0.734	0.0044	1.19	2.31	0.264	0.178	2.53	0.0568	-1.02	0.577
continuous	1578	both_sexes			Average weekly champagne plus white wine intake	ACE touchscreen question "In an average WEEK, how many glasses of WHITE wine or champagne would you drink? (There are six glasses in an average bottle)" The following checks were performed: If answer If answer > 250 then rejected If answer > 100 then participant asked to confirm If the participant activated the Help button they were shown the message: Please include sparkling white wine here. ~F1…		UK Biobank Assessment Centre > Touchscreen > Lifestyle and environment > Alcohol	305360	148934	156420				AFR,AMR,CSA,EAS,EUR,MID	6		0	2243	469	2380	787	299001	480							3.24	6.65	0.265	4.31	0.0283	-1.59	0.633	10.8	0.138	1.1	0.0038	1.21	3.24	6.65	0.265	4.31	0.0283	-1.59	0.633
continuous	1588	both_sexes			Average weekly beer plus cider intake	ACE touchscreen question "In an average WEEK, how many pints of beer or cider would you drink? (Include bitter, lager, stout, ale, Guinness)" The following checks were performed: If answer If answer > 250 then rejected If answer > 100 then participant asked to confirm ~F1588~ was collected from participants who indicated they drink alcohol more often than one to three times per month, as defined …		UK Biobank Assessment Centre > Touchscreen > Lifestyle and environment > Alcohol	306226	149259	156961	302183	147355	154822	AFR,AMR,CSA,EAS,EUR,MID	6	CSA,EUR	2	2285	476	2440	797	299743	485							4.72	1.54	0.617	3.98	0.0508	-0.214	3.14	1.08	0.129	6.19	0.0043	1.85	4.72	1.54	0.617	3.98	0.0508	-0.214	3.14
continuous	1598	both_sexes			Average weekly spirits intake	ACE touchscreen question "In an average WEEK, how many measures of spirits or liqueurs would you drink? (there are 25 standard measures in a normal sized bottle; spirits include drinks such as whisky, gin, rum, vodka, brandy)" The following checks were performed: If answer If answer > 250 then rejected If answer > 100 then participant asked to confirm If the participant activated the Help button …		UK Biobank Assessment Centre > Touchscreen > Lifestyle and environment > Alcohol	302710	148140	154564				AFR,AMR,EAS,EUR,MID	5		0	2204	471		766	298790	479							5.12	1.58		3.79	0.034	-1.31	2.61	1.28		0.714	0.0041	1.72	5.12	1.58		3.79	0.034	-1.31	2.61
continuous	1608	both_sexes			Average weekly fortified wine intake	ACE touchscreen question "In an average WEEK, how many glasses of fortified wine would you drink? (There are 12 glasses in an average bottle) (Fortified wines include drinks such as sherry, port, vermouth)" The following checks were performed: If answer If answer > 250 then rejected If answer > 100 then participant asked to confirm If the participant activated the Help button they were shown the …		UK Biobank Assessment Centre > Touchscreen > Lifestyle and environment > Alcohol	306053	149326	156721				AFR,AMR,CSA,EAS,EUR,MID	6		0	2243	475	2380	782	299696	477							1.11	1.62	0.105	2.49	0.0127	-0.822	0.387	9.54	0.149	0.499	0.0033	0.648	1.11	1.62	0.105	2.49	0.0127	-0.822	0.387
continuous	1628	both_sexes			Alcohol intake versus 10 years previously	ACE touchscreen question "Compared to 10 years ago, do you drink?" ~F1628~ was collected from participants who indicated they drink alcohol, as defined by their answers to ~F1558~		UK Biobank Assessment Centre > Touchscreen > Lifestyle and environment > Alcohol	402856	213982	188865				AFR,AMR,CSA,EAS,EUR,MID	6		0	4945	848	4399	1868	389847	949							0.155	0.0957	0.261	0.234	0.0343	0.226	0.115	0.176	0.0732	0.165	0.003	0.384	0.155	0.0957	0.261	0.234	0.0343	0.226	0.115
continuous	1687	both_sexes			Comparative body size at age 10	ACE touchscreen question "When you were 10 years old, compared to average would you describe yourself as:" This question was dropped from the touchscreen protocol on 24/10/2016.		UK Biobank Assessment Centre > Touchscreen > Early life factors	432482	234540	197930				AFR,AMR,CSA,EAS,EUR,MID	6		0	6161	917	8079	2511	413370	1444							0.0029	0.354	0.156	0.176	0.148	0.381	0.0812	0.276	0.0496	0.144	0.0064	0.145	0.0029	0.354	0.156	0.176	0.148	0.381	0.0812
continuous	1697	both_sexes			Comparative height size at age 10	ACE touchscreen question "When you were 10 years old, compared to average would you describe yourself as:" This question was dropped from the touchscreen protocol on 24/10/2016.		UK Biobank Assessment Centre > Touchscreen > Early life factors	432977	233784	199180	421856	227219	194625	AFR,AMR,CSA,EAS,EUR,MID	6	CSA,EUR	2	6200	931	8174	2515	413682	1475							0.0879	0.344	0.219	-0.0996	0.265	0.0441	0.0719	0.269	0.0433	0.148	0.014	0.197	0.0879	0.344	0.219	-0.0996	0.265	0.0441	0.0719
continuous	1717	both_sexes			Skin colour	ACE touchscreen question "What best describes the colour of your skin without tanning?" If the participant activated the Help button they were shown the message: If you are unsure, please provide an estimate or select Do not know. This question was dropped from the touchscreen protocol on 24/10/2016.		UK Biobank Assessment Centre > Touchscreen > Lifestyle and environment > Sun exposure	434685	235578	199106	424993	229634	195358	AFR,CSA,EAS,EUR,MID	5	CSA,EUR,MID	3	6429		8483	2332	415018	1492							0.321		0.207	0.104	0.0812	0.692	0.113		0.0517	0.12	0.0105	0.113	0.321		0.207	0.104	0.0812	0.692	0.113
continuous	1727	both_sexes			Ease of skin tanning	ACE touchscreen question "What would happen to your skin if it was repeatedly exposed to bright sunlight without any protection?" This question was dropped from the touchscreen protocol on 24/10/2016.		UK Biobank Assessment Centre > Touchscreen > Lifestyle and environment > Sun exposure	428717	231430	197286				AFR,AMR,CSA,EAS,EUR,MID	6		0	4689	944	7502	2440	411779	1363							0.145	0.41	0.179	0.304	0.0783	0.536	0.122	0.522	0.0481	0.099	0.0111	0.14	0.145	0.41	0.179	0.304	0.0783	0.536	0.122
continuous	1737	both_sexes			Childhood sunburn occasions	ACE touchscreen question "Before the age of 15, how many times did you suffer sunburn that was painful for at least 2 days or caused blistering?" The following checks were performed: If answer If answer > 999 then rejected If answer > 20 then participant asked to confirm If the participant activated the Help button they were shown the message: If you are unsure, please provide an estimate or sele…		UK Biobank Assessment Centre > Touchscreen > Lifestyle and environment > Sun exposure	329941	181227	148714				AFR,AMR,CSA,EAS,EUR	5		0	5809	801	7038	2075	314218								0.136	-0.513	0.19	0.245	0.0867		0.105	0.421	0.0529	0.141	0.0083		0.136	-0.513	0.19	0.245	0.0867		0.105
continuous	1757	both_sexes			Facial ageing	ACE touchscreen question "Do people say that you look:"		UK Biobank Assessment Centre > Touchscreen > Lifestyle and environment > Sun exposure	404231	218208	186011	392981	211538	181432	AFR,AMR,CSA,EAS,EUR,MID	6	CSA,EUR	2	6329	923	8115	2530	384866	1468							-0.265	0.769	0.369	0.163	0.0699	0.437	0.0866	0.424	0.0463	0.0991	0.0058	0.0913	-0.265	0.769	0.369	0.163	0.0699	0.437	0.0866
continuous	1807	both_sexes		irnt	Father's age at death	ACE touchscreen question "What was his age when he died?" The following checks were performed: If answer If answer > 122 then rejected If answer If answer > 105 then participant asked to confirm ~F1807~ was collected from participants who indicated their father has died, as defined by their answers to ~F1797~ or, if they are adopted, their adopted father has died, as defined by their answers to ~…		UK Biobank Assessment Centre > Touchscreen > Family history	323309	174038	149261				AFR,CSA,EAS,EUR,MID	5		0	3732		6046	1651	310232	1049							-3.86		0.138	0.272	0.032	0.4	1.41		0.0557	0.181	0.0044	0.133	-3.86		0.138	0.272	0.032	0.4	1.41
continuous	1845	both_sexes		irnt	Mother's age	ACE touchscreen question "What is her age now?" The following checks were performed: If answer If answer > 122 then rejected If answer If answer > 105 then participant asked to confirm ~F1845~ was collected from participants who indicated their mother is still alive, as defined by their answers to ~F1835~ or, if they are adopted, their adopted mother is still alive, as defined by their answers to…		UK Biobank Assessment Centre > Touchscreen > Family history	172672	95815	76850				AFR,AMR,CSA,EAS,EUR,MID	6		0	3349	527	4027	1417	162584	768							0.218	2.59	0.24	-5.16	0.0689	0.313	0.257	2.1	0.066	21.7	0.0075	0.287	0.218	2.59	0.24	-5.16	0.0689	0.313	0.257
continuous	1873	both_sexes			Number of full brothers	ACE touchscreen question "How many brothers do you have? (Please include those who have died, and twin brothers. Do not include half-brothers, step-brothers or adopted brothers)" The following checks were performed: If answer If answer > 25 then rejected If answer > 10 then participant asked to confirm ~F1873~ was collected from participants who indicated they were not adopted as a child, as defi…		UK Biobank Assessment Centre > Touchscreen > Family history	434018	234787	199217				AFR,AMR,CSA,EAS,EUR,MID	6		0	6354	914	8570	2582	414070	1528							0.128	-0.192	0.183	0.23	0.0151	0.607	0.0862	0.417	0.0378	0.103	0.0029	0.153	0.128	-0.192	0.183	0.23	0.0151	0.607	0.0862
continuous	1883	both_sexes			Number of full sisters	ACE touchscreen question "How many sisters do you have? (Please include those who have died, and twin sisters. Do not include half-sisters, step-sisters or adopted sisters)" The following checks were performed: If answer If answer > 25 then rejected If answer > 10 then participant asked to confirm ~F1883~ was collected from participants who indicated they were not adopted as a child, as defined b…		UK Biobank Assessment Centre > Touchscreen > Family history	432559	234156	198391				AFR,AMR,CSA,EAS,EUR	5		0	6360	915	8564	2582	414138								0.0822	0.327	0.252	0.309	0.0165		0.0848	0.234	0.0511	0.127	0.0025		0.0822	0.327	0.252	0.309	0.0165		0.0848
continuous	189	both_sexes		irnt	Townsend deprivation index at recruitment	Townsend deprivation index calculated immediately prior to participant joining UK Biobank. Based on the preceding national census output areas. Each participant is assigned a score corresponding to the output area in which their postcode is located.		Population characteristics > Baseline characteristics	439198	237635	201551				AFR,AMR,CSA,EAS,EUR	5		0	6624	977	8864	2698	420035								0.375	0.416	0.227	0.374	0.0347		0.0811	0.145	0.0471	0.121	0.0027		0.375	0.416	0.227	0.374	0.0347		0.0811
continuous	20008	both_sexes		irnt	Interpolated Year when non-cancer illness first diagnosed	This is the interpolated time when the participant indicated the corresponding condition was first diagnosed by a doctor, measured in years. If the participant gave a calendar year, then the best-fit time is half-way through that year. For example if the year was given as 1970, then the value presented is 1970.5 If the participant gave their age then the value presented is the fractional year cor…		UK Biobank Assessment Centre > Verbal interview > Medical conditions	326515	175949	150554				AFR,AMR,CSA,EAS,EUR,MID	6		0	4867	693	6624	1689	311506	1136							0.194	-0.0612	0.177	-0.0251	0.0231	0.193	0.109	0.304	0.0477	0.204	0.0035	0.0989	0.194	-0.0612	0.177	-0.0251	0.0231	0.193	0.109
continuous	20009	both_sexes		irnt	Interpolated Age of participant when non-cancer illness first diagnosed	This is the interpolated time when the participant indicated the corresponding condition was first diagnosed by a doctor, given as their estimated age. If the participant gave a calendar year, then the best-fit time is their age at the mid-point of that year. For example if the year was given as 1970, and the participant was born on 1 April 1950, then their age on 1st July 1970 is 20.25 then the …		UK Biobank Assessment Centre > Verbal interview > Medical conditions	326515	175949	150554				AFR,AMR,CSA,EAS,EUR,MID	6		0	4867	693	6624	1689	311506	1136							0.149	-0.0334	0.194	0.021	0.0226	0.0633	0.0974	0.225	0.0518	0.129	0.0034	0.0985	0.149	-0.0334	0.194	0.021	0.0226	0.0633	0.0974
continuous	20010	both_sexes		irnt	Interpolated Year when operation took place	This is the year when the participant indicated the operation took place.		UK Biobank Assessment Centre > Verbal interview > Operations	344256	194102	150143	336574	189000	147565	AFR,AMR,CSA,EAS,EUR,MID	6	CSA,EUR	2	4290	731	5322	1591	331252	1070							-0.104	0.586	0.206	0.118	0.0271	0.116	0.111	0.448	0.0513	0.152	0.0034	0.127	-0.104	0.586	0.206	0.118	0.0271	0.116	0.111
continuous	20011	both_sexes		irnt	Interpolated Age of participant when operation took place	This is the age participant indicated they were when the corresponding operation took place.		UK Biobank Assessment Centre > Verbal interview > Operations	344256	194102	150143				AFR,AMR,CSA,EAS,EUR,MID	6		0	4290	731	5322	1591	331252	1070							-0.0403	0.409	0.183	0.164	0.0286	0.271	0.0857	0.304	0.0503	0.258	0.0033	0.19	-0.0403	0.409	0.183	0.164	0.0286	0.271	0.0857
continuous	20015	both_sexes		irnt	Sitting height	Distance from rump to crown when sitting, calculated as the difference between ~F51~ and ~F3077~.		UK Biobank Assessment Centre > Physical measures > Anthropometry > Body size measures	439677	237824	201851	437134	236531	200603	AFR,AMR,CSA,EAS,EUR,MID	6	AFR,CSA,EAS,EUR	4	6554	972	8649	2698	419233	1571							0.397	0.0416	0.345	0.528	0.449	0.404	0.0935	0.188	0.0404	0.0981	0.0222	0.131	0.397	0.0416	0.345	0.528	0.449	0.404	0.0935
continuous	20016	both_sexes		irnt	Fluid intelligence score	This is a simple unweighted sum of the number of correct answers given to the 13 fluid intelligence questions. Participants who did not answer all of the questions within the allotted 2 minute limit are scored as zero for each of the unattempted questions.		UK Biobank Assessment Centre > Cognitive function > Fluid intelligence / reasoning	144009	77776	66229	139298	74772	64522	AFR,AMR,CSA,EAS,EUR	5	CSA,EUR	2	3280	395	4210	1036	135088								0.252	-9.19	0.532	0.633	0.243		0.153	18.6	0.0921	0.236	0.0129		0.252	-9.19	0.532	0.633	0.243		0.153
continuous	20018	both_sexes			Prospective memory result	This field condenses the results of the prospective memory test into 3 groups. It does not distinguish between people who, at the first attempt, followed the on-screen instruction (thereby giving an incorrect result) and people who remembered to ignore the instruction but did not correctly recall what to do instead. Please see the constituent parts ~F4292~ and ~F4293~ if additional detail is requ…		UK Biobank Assessment Centre > Cognitive function > Prospective memory	149481	80564	68910				AFR,CSA,EAS,EUR,MID	5		0	3787		5371	1183	137999	705							-0.187		0.257	0.44	0.0696	0.621	0.125		0.0667	0.178	0.008	0.219	-0.187		0.257	0.44	0.0696	0.621	0.125
continuous	20019	both_sexes		irnt	Speech-reception-threshold (SRT) estimate (left)	SRT is the Speech Reception Threshold, defined here as the signal-to-noise ratio at which half of the presented speech can be understood correctly. This was estimated as the value of the last round of the signal-to-noise ratio measurement for participants who completed all 15 rounds of the test (left-ear).		UK Biobank Assessment Centre > Physical measures > Hearing test	142362	76781	65575				AFR,AMR,CSA,EAS,EUR,MID	6		0	3477	393	4569	1067	132229	627							0.0245	-0.686	0.146	0.153	0.0394	0.157	0.171	0.93	0.0776	0.163	0.0079	0.134	0.0245	-0.686	0.146	0.153	0.0394	0.157	0.171
continuous	20021	both_sexes		irnt	Speech-reception-threshold (SRT) estimate (right)	SRT is the Speech Reception Threshold, defined here as the signal-to-noise ratio at which half of the presented speech can be understood correctly. This was estimated as the value of the last round of the signal-to-noise ratio measurement for participants who completed all 15 rounds of the test (right-ear).		UK Biobank Assessment Centre > Physical measures > Hearing test	142294	76724	65564				AFR,AMR,CSA,EAS,EUR,MID	6		0	3491	389	4592	1063	132144	615							0.463	1.17	0.206	0.176	0.0289	1.26	0.17	1.07	0.0774	0.215	0.0071	0.373	0.463	1.17	0.206	0.176	0.0289	1.26	0.17
continuous	20022	both_sexes		irnt	Birth weight	Participants were asked to enter their own birth-weight. The weight could be entered either in Kg or in Imperial pounds+ounces. Values entered as Imperial units are held in ~F121~ and ~F122~, and their values have been converted into Kg and incorporated into this field. This question was dropped from the touchscreen protocol on 24/10/2016.		UK Biobank Assessment Centre > Verbal interview > Early life factors	245564	149330	96226	241496	146930	94559	AFR,AMR,CSA,EAS,EUR,MID	6	AFR,EUR	2	1780	423	2177	1003	239716	465							0.897	0.0824	0.273	0.28	0.118	-1.89	0.211	0.327	0.0918	0.65	0.0079	4.7	0.897	0.0824	0.273	0.28	0.118	-1.89	0.211
continuous	20023	both_sexes		irnt	Mean time to correctly identify matches	This field is the mean duration to first press of snap-button summed over rounds in which both cards matched. It gives a crude measure of the raw processing+reaction speed of a participant. The following data points were excluded when forming the average: Rounds 0-4 were regarded as "training"; Times under 50ms must be due to anticipation rather than reaction; Times over 2000ms were ignored as th…		UK Biobank Assessment Centre > Cognitive function > Reaction time	436969	236317	200638	425767	229722	196033	AFR,AMR,CSA,EAS,EUR,MID	6	CSA,EUR	2	6238	938	8107	2533	417660	1493							0.257	1.88	0.232	0.327	0.0811	0.291	0.0698	1.85	0.0522	0.123	0.004	0.137	0.257	1.88	0.232	0.327	0.0811	0.291	0.0698
continuous	20075	both_sexes		irnt	Home location at assessment - north co-ordinate (rounded)	This location information is based on the postcode for the address to which the participants invitation was sent. If the participant updated their home address during their assessment centre visit, then that postcode was used as the source instead. The location co-ordinates use the Ordnance Survey (OSGB) reference, rounded to the nearest Kilometre. This North co-ordinate needs to be used in conju…		UK Biobank Assessment Centre > Recruitment > Reception	434539	235219	199308				AFR,CSA,EAS,EUR	4		0	6528		8781	2666	416564								0.202		0.444	-0.274	0.014		0.0952		0.0478	0.154	0.0036		0.202		0.444	-0.274	0.014		0.0952
continuous	20077	both_sexes			Number of diet questionnaires completed			Online follow-up > Diet by 24-hour recall > Diet questionnaire performance	187090	102249	84837				AFR,AMR,CSA,EAS,EUR,MID	6		0	2130	418	2615	1016	180416	495							-0.467	-44.8	0.316	-0.0354	0.0324	-1.13	0.225	2890	0.0979	0.425	0.0061	1.15	-0.467	-44.8	0.316	-0.0354	0.0324	-1.13	0.225
continuous	20082	both_sexes		irnt	Duration of questionnaire	This is the time participants took to complete the diet questionnaire as measured from initially connecting to the web-server to clicking the sign-off button on the final screen. Participants were able to stop and resume completing a questionnaire multiple times within the same day, and hence the longer times recorded are unlikely to indicate continuous use.		Online follow-up > Diet by 24-hour recall > Diet questionnaire performance	62109	33981	28126				AFR,CSA,EAS,EUR	4		0	1207		1469	384	58890								3.79		0.228	-1.07	0.0902		3.44		0.19	1.53	0.0167		3.79		0.228	-1.07	0.0902		3.44
continuous	20127	both_sexes		irnt	Neuroticism score	This is an externally derived summary score of neuroticism, based on 12 neurotic behaviour domains as reported from fields 1920, 1930, 1940, 1950, 1960, 1970, 1980, 1990, 2000, 2010, 2020 and 2030 from the touchscreen questionnaire at baseline. Participants were assessed for twelve domains of neurotic behaviours via the touchscreen questionnaire. Questions included: Does your mood often go up and…		UK Biobank Assessment Centre > Touchscreen > Psychosocial factors > Mental health	354517	188996	165512				AFR,AMR,CSA,EAS,EUR,MID	6		0	4537	707	5394	1670	341239	970							0.263	0.351	0.199	0.497	0.116	0.312	0.0972	0.3	0.0539	0.411	0.006	0.117	0.263	0.351	0.199	0.497	0.116	0.312	0.0972
continuous	20128	both_sexes			Number of fluid intelligence questions attempted within time limit	Number of fluid intelligence questions attempted within time limit. As the questions were asked in a constant order, and it was not possible to skip any, this value also represents the highest numbered question that the participant attempted.		UK Biobank Assessment Centre > Cognitive function > Fluid intelligence / reasoning	144589	78034	66550				AFR,AMR,CSA,EAS,EUR,MID	6		0	3280	395	4210	1036	135088	580							0.264	10.8	0.202	0.415	0.0941	0.569	0.207	18.8	0.0794	0.216	0.0138	0.233	0.264	10.8	0.202	0.415	0.0941	0.569	0.207
continuous	20150	both_sexes		irnt	Forced expiratory volume in 1-second (FEV1), Best measure	Highest measure from the array of values for Forced Expiratory Volume in 1-second (FEV1) ~F3063~, which was "acceptable" according to corresponding acceptability field (~F3061~). A blow was deemed acceptable if recorded as 0 (no problems) or 32 (0x20 - "USER_ACCEPTED"). This derived data field has come from Professor Martin Tobin at the University of Leicester.		UK Biobank Assessment Centre > Physical measures > Spirometry	317259	169700	147549				EUR,MID	2		0					316932	327											0.235	1.17					0.0105	0.117					0.235	1.17
continuous	20151	both_sexes		irnt	Forced vital capacity (FVC), Best measure	Highest measure from the array of values for Forced Vital Capacity (FVC) (~F3062~), which was "acceptable" according to corresponding acceptability field (~F3061~). A blow was deemed acceptable if recorded as 0 (no problems) or 32 (0x20 - "USER_ACCEPTED"). This derived data field has come from Professor Martin Tobin at the University of Leicester.		UK Biobank Assessment Centre > Physical measures > Spirometry	317259	169700	147549				EUR,MID	2		0					316932	327											0.256	1.12					0.0117	0.113					0.256	1.12
continuous	20153	both_sexes		irnt	Forced expiratory volume in 1-second (FEV1), predicted	Predicted Forced Expiratory Volume in 1-second (FEV1), was calculated using a subset of "healthy never smokers" from UK Biobank. "Healthy never smokers", were selected as individuals with "Ever Smoking Status"=0 and with "Reproducible measure using the European Respiratory Society/American Thoracic Society (ERS/ATS) Criteria"=YES (1), with the following exclusions: ~F2316~: Individuals who indica…		UK Biobank Assessment Centre > Physical measures > Spirometry	137800	79948	57850	137662	79863	57797	AMR,EUR,MID	3	EUR,MID	2		138			137532	130								1.14			0.457	0.814		0.298			0.0262	0.139		1.14			0.457	0.814
continuous	20154	both_sexes		irnt	Forced expiratory volume in 1-second (FEV1), predicted percentage	This value was only calculated for samples with non-missing predicted Forced Expiratory Volume in 1-second, using derived variables Force Expiratory Volume in 1-second (FEV1) and predicted Forced Expiratory Volume in 1-second (pred.FEV1). It is defined as the Force Expiratory Volume in 1-second divided by the Percent predicted Forced Expiratory Volume in 1-second multiplied by 100: FEV1 /pred.FEV…		UK Biobank Assessment Centre > Physical measures > Spirometry	137532	79794	57736				EUR	1		0					137532												0.225						0.0145						0.225
continuous	20403	both_sexes			Amount of alcohol drunk on a typical drinking day	Question asked: "In the next two questions, a "drink" is defined as one unit of alcohol. How many drinks containing alcohol do you have on a typical day when you are drinking?" Question was asked when ~F20414~ was not Never.		Online follow-up > Mental health > Alcohol use	125985	69579	56404				AFR,EAS,EUR	3		0	695			387	124903								1.75			-0.181	0.0559		0.338			221	0.0076		1.75			-0.181	0.0559		0.338
continuous	20405	both_sexes			Ever had known person concerned about, or recommend reduction of, alcohol consumption	Question asked: "Has a relative or friend or a doctor or another health worker been concerned about your drinking or suggested you cut down?"		Online follow-up > Mental health > Alcohol use	137330	77121	60206				CSA,EUR	2		0			1181		136149										0.0994		0.0211				0.214		0.0076				0.0994		0.0211
continuous	20407	both_sexes			Frequency of failure to fulfil normal expectations due to drinking alcohol in last year	Question asked: "How often during the last year have you failed to do what was normally expected from you because of drinking?" Question was asked when the sum of the answer to ~F20403~ plus the answer to ~F20416~ was 3 or above. Participants responding "prefer not to answer" to one of these trigger questions were scored as 1 for that question.		Online follow-up > Mental health > Alcohol use	75688	34874	40813				AFR,AMR,EUR	3		0	286	109			75145								1.13	4.62			0.0268		0.298	78.9			0.0113		1.13	4.62			0.0268		0.298
continuous	20408	both_sexes			Frequency of memory loss due to drinking alcohol in last year	Question asked: "How often during the last year have you been unable to remember what happened the night before because you had been drinking?" Question was asked when the sum of the answer to ~F20403~ plus the answer to ~F20416~ was 3 or above. Participants responding "prefer not to answer" to one of these trigger questions were scored as 1 for that question.		Online follow-up > Mental health > Alcohol use	75872	34885	40986				AFR,CSA,EAS,EUR	4		0	286		325	148	75113								0.81		1.24	0.882	0.0431		0.168		0.53	0.318	0.0128		0.81		1.24	0.882	0.0431		0.168
continuous	20409	both_sexes			Frequency of feeling guilt or remorse after drinking alcohol in last year	Question asked: "How often during the last year have you had a feeling of guilt or remorse after drinking?" Question was asked when the sum of the answer to ~F20403~ plus the answer to ~F20416~ was 3 or above. Participants responding "prefer not to answer" to one of these trigger questions were scored as 1 for that question.		Online follow-up > Mental health > Alcohol use	75941	34908	41032	75377	34684	40692	AFR,EAS,EUR	3	AFR,EUR	2	286			148	75091								0.658			0.972	0.0609		0.155			0.304	0.0144		0.658			0.972	0.0609		0.155
continuous	20413	both_sexes			Frequency of inability to cease drinking in last year	Question asked: "How often during the last year have you found that you were not able to stop drinking once you had started?" Question was asked when the sum of the answer to ~F20403~ plus the answer to ~F20416~ was 3 or above. Participants responding "prefer not to answer" to one of these trigger questions were scored as 1 for that question.		Online follow-up > Mental health > Alcohol use	75519	34710	40808				CSA,EAS,EUR	3		0			326	147	75046										0.462	1.65	0.048				0.969	14.4	0.0122				0.462	1.65	0.048
continuous	20414	both_sexes			Frequency of drinking alcohol	Question asked: "How often do you have a drink containing alcohol?"		Online follow-up > Mental health > Alcohol use	137972	77795	60174				AFR,AMR,EAS,EUR	4		0	937	252		596	136187								-2.06	1.02		-3.67	0.0693		2.33	1.16		1.83	0.0075		-2.06	1.02		-3.67	0.0693		2.33
continuous	20416	both_sexes			Frequency of consuming six or more units of alcohol	Question asked: "In the next two questions, a "drink" is defined as one unit of alcohol. How often do you have six or more drinks on one occasion?" Question was asked when ~F20414~ was not Never.		Online follow-up > Mental health > Alcohol use	126458	69870	56586				AFR,EAS,EUR,MID	4		0	704			393	125153	208							1.57			1.32	0.0556	0.537	0.255			0.281	0.0079	0.191	1.57			1.32	0.0556	0.537	0.255
continuous	20436	both_sexes			Fraction of day affected during worst episode of depression	Question asked: "How much of the day did these feelings usually last?" Question was asked when ~F20446~ was Yes or ~F20441~ was Yes.		Online follow-up > Mental health > Depression	73176	46887	26286				AMR,CSA,EAS,EUR	4		0		149	544	268	72215									1.39	0.562	0.859	0.0503			1.2	0.244	0.19	0.0127			1.39	0.562	0.859	0.0503
continuous	20438	both_sexes			Duration of worst depression	Question asked: "About how long altogether did you feel this way? Count the time before, during and after the worst two weeks." Question was asked when ~F20446~ was Yes or ~F20441~ was Yes.		Online follow-up > Mental health > Depression	76663	48971	27689				CSA,EAS,EUR	3		0			573	284	75806										0.528	0.882	0.0384				0.152	0.202	0.0115				0.528	0.882	0.0384
continuous	20439	both_sexes			Frequency of depressed days during worst episode of depression	Question asked: "Did you feel this way" Question was asked when ~F20446~ was Yes or ~F20441~ was Yes.		Online follow-up > Mental health > Depression	76057	48802	27252				AFR,AMR,CSA,EAS,EUR	5		0	434	151	548	276	74648								0.821	-1.46	0.244	0.42	0.0358		0.142	1.31	0.234	0.235	0.0124		0.821	-1.46	0.244	0.42	0.0358		0.142
continuous	20453	both_sexes			Ever taken cannabis	Question asked: "Have you taken CANNABIS (marijuana, grass, hash, ganja, blow, draw, skunk, weed, spliff, dope), even if it was a long time ago?"		Online follow-up > Mental health > Cannabis use	137631	77254	60374				CSA,EUR,MID	3		0			1181		136168	282									0.449		0.0846	1			0.178		0.0083	0.498			0.449		0.0846	1
continuous	20458	both_sexes			General happiness	Question asked: "In general how happy are you?"		Online follow-up > Mental health > Happiness and subjective well-being	138830	77975	60852				AFR,AMR,CSA,EAS,EUR	5		0	922	251	1166	587	135629								0.735	0.254	0.222	1.19	0.0725		0.486	0.613	0.234	0.742	0.008		0.735	0.254	0.222	1.19	0.0725		0.486
continuous	20459	both_sexes			General happiness with own health	Question asked: "In general how happy are you with your HEALTH?"		Online follow-up > Mental health > Happiness and subjective well-being	139237	78255	60979				AFR,AMR,CSA,EAS,EUR,MID	6		0	935	252	1176	589	136006	279							9.66	0.35	0.415	4.5	0.0775	1.47	27	0.475	0.18	5.31	0.0076	0.421	9.66	0.35	0.415	4.5	0.0775	1.47	27
continuous	20460	both_sexes			Belief that own life is meaningful	Question asked: "To what extent do you feel your life to be meaningful?"		Online follow-up > Mental health > Happiness and subjective well-being	136328	76959	59366				AFR,AMR,CSA,EAS,EUR,MID	6		0	916	245	1126	575	133194	272							2.34	-0.595	0.499	1.89	0.0659	0.429	1.74	0.577	0.137	0.957	0.0076	0.382	2.34	-0.595	0.499	1.89	0.0659	0.429	1.74
continuous	20479	both_sexes			Ever thought that life not worth living	Question asked: "Many people have thoughts that life is not worth living. Have you felt that way?"		Online follow-up > Mental health > Self-harm behaviours	137263	77219	60041				AFR,EAS,EUR,MID	4		0	930			591	135463	279							2.7			-6.53	0.0804	1.8	1.48			2.95	0.0085	0.507	2.7			-6.53	0.0804	1.8	1.48
continuous	20485	both_sexes			Ever contemplated self-harm	Question asked: "Have you contemplated harming yourself (for example by cutting, biting, hitting yourself or taking an overdose)?"		Online follow-up > Mental health > Self-harm behaviours	136992	76869	60120	136992	76869	60120	CSA,EUR	2	CSA,EUR	2			1173		135819										0.711		0.0486				0.147		0.0075				0.711		0.0486
continuous	20487	both_sexes			Felt hated by family member as a child	Question asked: "When I was growing up... I felt that someone in my family hated me"		Online follow-up > Mental health > Traumatic events	138948	78126	60819				AFR,AMR,CSA,EAS,EUR	5		0	930	251	1174	590	136003								0.103	0.117	0.264	4.38	0.052		0.61	0.661	0.15	1.05	0.0081		0.103	0.117	0.264	4.38	0.052		0.61
continuous	20488	both_sexes			Physically abused by family as a child	Question asked: "When I was growing up... People in my family hit me so hard that it left me with bruises or marks"		Online follow-up > Mental health > Traumatic events	139310	78320	60987				AFR,CSA,EAS,EUR,MID	5		0	930		1171	591	136086	281							-4.55		0.415	2.85	0.0523	0.735	6.05		0.148	0.693	0.0088	0.387	-4.55		0.415	2.85	0.0523	0.735	6.05
continuous	20489	both_sexes			Felt loved as a child	Question asked: "When I was growing up... I felt loved"		Online follow-up > Mental health > Traumatic events	139064	78208	60853				AFR,CSA,EAS,EUR,MID	5		0	917		1173	590	135853	280							1.82		-0.18	-0.57	0.0877	1.52	0.79		0.198	0.589	0.0084	0.361	1.82		-0.18	-0.57	0.0877	1.52	0.79
continuous	20490	both_sexes			Sexually molested as a child	Question asked: "When I was growing up... Someone molested me (sexually)"		Online follow-up > Mental health > Traumatic events	137728	77144	60581				AFR,CSA,EAS,EUR	4		0	904		1141	586	134850								-7.92		0.735	1.59	0.0227		11		0.229	0.651	0.0076		-7.92		0.735	1.59	0.0227		11
continuous	20491	both_sexes			Someone to take to doctor when needed as a child	Question asked: "When I was growing up... There was someone to take me to the doctor if I needed it"		Online follow-up > Mental health > Traumatic events	138668	77913	60752				AFR,CSA,EUR	3		0	922		1160		135472								-0.458		0.324		0.0228		0.438		0.119		0.0075		-0.458		0.324		0.0228		0.438
continuous	20495	both_sexes			Avoided activities or situations because of previous stressful experience in past month	Question asked: "Next is a list of problems and complaints that people sometimes have in response to such extremely stressful experiences. Please indicate how much you have been bothered by that problem in the past month: Avoiding activities or situations because they reminded you of a stressful experience?"		Online follow-up > Mental health > Traumatic events	139356	78337	61016				AFR,CSA,EAS,EUR	4		0	929		1178	591	136127								2.53		0.0976	4.85	0.0305		2.56		0.187	3.2	0.0074		2.53		0.0976	4.85	0.0305		2.56
continuous	20496	both_sexes			Felt distant from other people in past month	Question asked: "Please indicate how much you have been bothered by that problem in the past month: Feeling distant or cut off from other people?" Question was asked when ~F20497~ or ~F20498~ or ~F20495~ was at least "A little bit".		Online follow-up > Mental health > Traumatic events	62569	39671	22896				AFR,CSA,EAS,EUR	4		0	457		585	312	60933								-1.57		0.577	0.526	0.0457		1.67		0.284	0.521	0.0175		-1.57		0.577	0.526	0.0457		1.67
continuous	20497	both_sexes			Repeated disturbing thoughts of stressful experience in past month	Question asked: "Next is a list of problems and complaints that people sometimes have in response to such extremely stressful experiences. Please indicate how much you have been bothered by that problem in the past month: Repeated, disturbing memories, thoughts, or images of a stressful experience?"		Online follow-up > Mental health > Traumatic events	139404	78368	61033				AFR,CSA,EAS,EUR	4		0	931		1178	594	136169								-1.04		0.313	-96.1	0.042		0.643		0.145	1520	0.0076		-1.04		0.313	-96.1	0.042		0.643
continuous	20498	both_sexes			Felt very upset when reminded of stressful experience in past month	Question asked: "Next is a list of problems and complaints that people sometimes have in response to such extremely stressful experiences. Please indicate how much you have been bothered by that problem in the past month: Feeling very upset when something reminded you of a stressful experience?"		Online follow-up > Mental health > Traumatic events	139389	78353	61033	137327	77069	60255	AFR,CSA,EAS,EUR	4	CSA,EUR	2	935		1176	594	136151								-116		0.705	-0.108	0.0458		50100		0.162	0.588	0.0076		-116		0.705	-0.108	0.0458		50100
continuous	2050	both_sexes			Frequency of depressed mood in last 2 weeks	ACE touchscreen question "Over the past two weeks, how often have you felt down, depressed or hopeless?" If the participant activated the Help button they were shown the message: Answer this question thinking about the past 2 weeks. If you are unsure, please provide an estimate or select Do not know.		UK Biobank Assessment Centre > Touchscreen > Psychosocial factors > Mental health	420946	226614	194319				AFR,AMR,CSA,EAS,EUR,MID	6		0	5981	907	7662	2406	402568	1422							0.0359	0.732	0.147	0.0246	0.043	0.405	0.0859	0.306	0.0423	0.175	0.0034	0.122	0.0359	0.732	0.147	0.0246	0.043	0.405	0.0859
continuous	20505	both_sexes			Recent easy annoyance or irritability	Question asked: "Over the last 2 weeks, how often have you been bothered by any of the following problems? [anxiety symptoms] Becoming easily annoyed or irritable"		Online follow-up > Mental health > Anxiety	137967	77514	60450				AMR,CSA,EAS,EUR	4		0		248	1163	593	135686									0.0335	0.473	-1.63	0.0494			0.824	0.16	0.617	0.0073			0.0335	0.473	-1.63	0.0494
continuous	20506	both_sexes			Recent feelings or nervousness or anxiety	Question asked: "Over the last 2 weeks, how often have you been bothered by any of the following problems? [anxiety symptoms] Feeling nervous, anxious or on edge"		Online follow-up > Mental health > Anxiety	139049	78144	60902				AFR,AMR,CSA,EAS,EUR,MID	6		0	929	250	1173	595	135825	277							-1.56	0.551	0.484	0.645	0.0491	0.524	0.938	0.387	0.13	0.521	0.0086	0.271	-1.56	0.551	0.484	0.645	0.0491	0.524	0.938
continuous	20507	both_sexes			Recent feelings of inadequacy	Question asked: "Over the last 2 weeks, how often have you been bothered by any of the following problems? [depressive symptoms] Feeling bad about yourself or that you are a failure or have let yourself or your family down"		Online follow-up > Mental health > Depression	138003	77506	60494				AMR,CSA,EAS,EUR	4		0		249	1169	592	135715									-0.99	0.356	10	0.0314			3.08	0.147	6.19	0.007			-0.99	0.356	10	0.0314
continuous	20508	both_sexes			Recent trouble concentrating on things	Question asked: "Over the last 2 weeks, how often have you been bothered by any of the following problems? [depressive symptoms] Trouble concentrating on things, such as reading the newspaper or watching television"		Online follow-up > Mental health > Depression	139151	78219	60929	137340	77100	60237	AFR,CSA,EAS,EUR,MID	5	CSA,EUR	2	935		1179	594	136161	282							-6.53		0.88	6.47	0.0464	0.864	5.17		0.165	4.06	0.0069	0.557	-6.53		0.88	6.47	0.0464	0.864	5.17
continuous	20509	both_sexes			Recent inability to stop or control worrying	Question asked: "Over the last 2 weeks, how often have you been bothered by any of the following problems? [anxiety symptoms] Not being able to stop or control worrying"		Online follow-up > Mental health > Anxiety	138787	77963	60821				AFR,CSA,EAS,EUR	4		0	933		1172	594	135808								-11.2		0.599	3.05	0.0426		14.7		0.151	7.17	0.0073		-11.2		0.599	3.05	0.0426		14.7
continuous	20510	both_sexes			Recent feelings of depression	Question asked: "Over the last 2 weeks, how often have you been bothered by any of the following problems? [depressive symptoms] Feeling down, depressed, or hopeless"		Online follow-up > Mental health > Depression	137939	77685	60251				AFR,AMR,EAS,EUR	4		0	931	252		590	135888								-2.97	19.8		1.71	0.0448		9.67	1240		0.645	0.0077		-2.97	19.8		1.71	0.0448		9.67
continuous	20511	both_sexes			Recent poor appetite or overeating	Question asked: "Over the last 2 weeks, how often have you been bothered by any of the following problems? [depressive symptoms] Poor appetite or overeating"		Online follow-up > Mental health > Depression	138224	77637	60584				CSA,EAS,EUR,MID	4		0			1174	596	136172	282									0.312	2.96	0.0557	2.19			0.117	0.65	0.008	0.529			0.312	2.96	0.0557	2.19
continuous	20512	both_sexes			Recent feelings of foreboding	Question asked: "Over the last 2 weeks, how often have you been bothered by any of the following problems? [anxiety symptoms] Feeling afraid as if something awful might happen"		Online follow-up > Mental health > Anxiety	138894	78040	60851				AFR,AMR,CSA,EAS,EUR,MID	6		0	928	251	1162	588	135687	278							1.11	0.832	0.75	-152	0.0614	0.813	0.809	0.913	0.213	3640	0.0074	0.419	1.11	0.832	0.75	-152	0.0614	0.813	0.809
continuous	20513	both_sexes			Recent thoughts of suicide or self-harm	Question asked: "Over the last 2 weeks, how often have you been bothered by any of the following problems? [depressive symptoms] Thoughts that you would be better off dead or of hurting yourself in some way"		Online follow-up > Mental health > Depression	138255	77717	60535				AFR,CSA,EAS,EUR	4		0	924		1165	593	135323								-6.77		0.579	2.61	0.0259		5.25		0.169	1.03	0.0073		-6.77		0.579	2.61	0.0259		5.25
continuous	20514	both_sexes			Recent lack of interest or pleasure in doing things	Question asked: "Over the last 2 weeks, how often have you been bothered by any of the following problems? [depressive symptoms] Little interest or pleasure in doing things"		Online follow-up > Mental health > Depression	138974	78081	60890				AFR,CSA,EAS,EUR	4		0	933		1164	594	136005								1.05		0.281	-4.58	0.041		2.11		0.244	2.51	0.0083		1.05		0.281	-4.58	0.041		2.11
continuous	20515	both_sexes			Recent trouble relaxing	Question asked: "Over the last 2 weeks, how often have you been bothered by any of the following problems? [anxiety symptoms] Trouble relaxing"		Online follow-up > Mental health > Anxiety	138917	78047	60867	137109	76929	60177	AFR,CSA,EAS,EUR	4	CSA,EUR	2	935		1172	593	135937								-10.1		0.695	2.42	0.044		13.5		0.171	1.23	0.0079		-10.1		0.695	2.42	0.044		13.5
continuous	20516	both_sexes			Recent restlessness	Question asked: "Over the last 2 weeks, how often have you been bothered by any of the following problems? [anxiety symptoms] Being so restless that it is hard to sit still"		Online follow-up > Mental health > Anxiety	138067	77547	60517				CSA,EAS,EUR	3		0			1172	594	136022										0.415	-26.1	0.0277				0.139	36.6	0.0073				0.415	-26.1	0.0277
continuous	20517	both_sexes			Trouble falling or staying asleep, or sleeping too much	Question asked: "Over the last 2 weeks, how often have you been bothered by any of the following problems? [depressive symptoms] Trouble falling or staying asleep, or sleeping too much"		Online follow-up > Mental health > Depression	139060	78179	60878				AFR,CSA,EAS,EUR,MID	5		0	937		1173	593	136078	279							2.05		0.25	2.02	0.0457	-0.21	1.73		0.172	0.724	0.0068	0.639	2.05		0.25	2.02	0.0457	-0.21	1.73
continuous	20518	both_sexes			Recent changes in speed/amount of moving or speaking	Question asked: "Over the last 2 weeks, how often have you been bothered by any of the following problems? [depressive symptoms] Moving or speaking so slowly that other people could have noticed? Or the opposite - being so fidgety or restless that you have been moving around a lot more than usual"		Online follow-up > Mental health > Depression	137587	77430	60154				AFR,AMR,EUR	3		0	935	252			136120								-0.926	0.139			0.0234		0.938	0.276			0.0067		-0.926	0.139			0.0234		0.938
continuous	20519	both_sexes			Recent feelings of tiredness or low energy	Question asked: "Over the last 2 weeks, how often have you been bothered by any of the following problems? [depressive symptoms] Feeling tired or having little energy"		Online follow-up > Mental health > Depression	139321	78335	60983	137263	77052	60208	AFR,AMR,CSA,EAS,EUR,MID	6	CSA,EUR	2	934	251	1177	593	136086	280							-13.1	-0.13	0.74	13.7	0.0657	0.222	19.2	1.31	0.176	12	0.0077	0.417	-13.1	-0.13	0.74	13.7	0.0657	0.222	19.2
continuous	20520	both_sexes			Recent worrying too much about different things	Question asked: "Over the last 2 weeks, how often have you been bothered by any of the following problems? [anxiety symptoms] Worrying too much about different things"		Online follow-up > Mental health > Anxiety	139015	78116	60896	136963	76839	60121	AFR,CSA,EAS,EUR	4	CSA,EUR	2	930		1169	589	135794								1.21		0.526	-1.78	0.0533		0.668		0.113	0.884	0.007		1.21		0.526	-1.78	0.0533		0.668
continuous	20521	both_sexes			Belittlement by partner or ex-partner as an adult	Question asked: "Since I was sixteen... A partner or ex-partner repeatedly belittled me to the extent that I felt worthless"		Online follow-up > Mental health > Traumatic events	139198	78237	60958				AFR,AMR,CSA,EAS,EUR,MID	6		0	926	252	1170	593	135981	276							2.96	-3.13	0.234	6.24	0.0398	1.02	1.12	4.16	0.155	4.24	0.0082	0.619	2.96	-3.13	0.234	6.24	0.0398	1.02	1.12
continuous	20522	both_sexes			Been in a confiding relationship as an adult	Question asked: "Since I was sixteen... I have been in a confiding relationship"		Online follow-up > Mental health > Traumatic events	135984	76105	59876				AFR,CSA,EAS,EUR,MID	5		0	887		1118	571	132898	263							-4.56		0.453	-1.41	0.033	1.08	11.3		0.157	0.864	0.0081	0.403	-4.56		0.453	-1.41	0.033	1.08	11.3
continuous	20523	both_sexes			Physical violence by partner or ex-partner as an adult	Question asked: "Since I was sixteen... A partner or ex-partner deliberately hit me or used violence in any other way"		Online follow-up > Mental health > Traumatic events	138922	78087	60832				AFR,AMR,CSA,EAS,EUR	5		0	924	252	1166	593	135987								-7.04	-1.73	0.329	5.99	0.0321		21.5	1.3	0.145	2.61	0.0076		-7.04	-1.73	0.329	5.99	0.0321		21.5
continuous	20524	both_sexes			Sexual interference by partner or ex-partner without consent as an adult	Question asked: "Since I was sixteen... A partner or ex-partner sexually interfered with me, or forced me to have sex against my wishes"		Online follow-up > Mental health > Traumatic events	137722	77548	60171				AFR,AMR,EAS,EUR	4		0	918	252		589	135963								0.694	3.69		-11.1	0.0235		0.568	6.37		4.08	0.0072		0.694	3.69		-11.1	0.0235		0.568
continuous	20525	both_sexes			Able to pay rent/mortgage as an adult	Question asked: "Since I was sixteen... There was money to pay the rent or mortgage when I needed it"		Online follow-up > Mental health > Traumatic events	136329	76790	59536				AFR,EUR,MID	3		0	905				134336	267							0.236				0.0212	0.668	1.54				0.0073	0.297	0.236				0.0212	0.668	1.54
continuous	2060	both_sexes			Frequency of unenthusiasm / disinterest in last 2 weeks	ACE touchscreen question "Over the past two weeks, how often have you had little interest or pleasure in doing things?" If the participant activated the Help button they were shown the message: Answer this question thinking about the past 2 weeks. If you are unsure, please provide an estimate or select Do not know.		UK Biobank Assessment Centre > Touchscreen > Psychosocial factors > Mental health	424892	229505	195375				AFR,AMR,CSA,EAS,EUR,MID	6		0	5976	896	7408	2369	406840	1403							-0.205	1.52	0.176	0.0993	0.0425	0.469	0.0963	0.937	0.0506	0.123	0.0033	0.114	-0.205	1.52	0.176	0.0993	0.0425	0.469	0.0963
continuous	2070	both_sexes			Frequency of tenseness / restlessness in last 2 weeks	ACE touchscreen question "Over the past two weeks, how often have you felt tense, fidgety or restless?" If the participant activated the Help button they were shown the message: Answer this question thinking about the past 2 weeks. If you are unsure, please provide an estimate or select Do not know.		UK Biobank Assessment Centre > Touchscreen > Psychosocial factors > Mental health	422933	227926	194995				AFR,AMR,CSA,EAS,EUR,MID	6		0	5903	887	7494	2346	404942	1361							-0.0108	0.637	0.134	0.085	0.0429	0.248	0.0862	0.368	0.0499	0.117	0.0035	0.113	-0.0108	0.637	0.134	0.085	0.0429	0.248	0.0862
continuous	2080	both_sexes			Frequency of tiredness / lethargy in last 2 weeks	ACE touchscreen question "Over the past two weeks, how often have you felt tired or had little energy?" If the participant activated the Help button they were shown the message: Answer this question thinking about the past 2 weeks. If you are unsure, please provide an estimate or select Do not know.		UK Biobank Assessment Centre > Touchscreen > Psychosocial factors > Mental health	426930	230482	196435				AFR,AMR,CSA,EAS,EUR,MID	6		0	6073	914	7878	2462	408124	1479							0.0238	0.327	0.165	-0.0803	0.0675	0.472	0.0915	0.172	0.048	0.139	0.0035	0.122	0.0238	0.327	0.165	-0.0803	0.0675	0.472	0.0915
continuous	21001	both_sexes		irnt	Body mass index (BMI)	BMI value here is constructed from height and weight measured during the initial Assessment Centre visit. Value is not present if either of these readings were omitted.		UK Biobank Assessment Centre > Physical measures > Anthropometry > Body size measures	439590	237771	201805	435926	235366	200546	AFR,AMR,CSA,EAS,EUR,MID	6	AFR,CSA,EUR,MID	4	6545	971	8646	2693	419163	1572							0.389	0.59	0.282	0.4	0.262	0.504	0.0889	0.266	0.0434	0.124	0.0084	0.103	0.389	0.59	0.282	0.4	0.262	0.504	0.0889
continuous	21002	both_sexes		irnt	Weight	Weight was measured by a variety of means during the initial Assessment Centre visit. This field amalgamates these values into a single item.		UK Biobank Assessment Centre > Physical measures > Anthropometry > Body size measures	439884	237856	202014	436219	235450	200755	AFR,AMR,CSA,EAS,EUR,MID	6	AFR,CSA,EUR,MID	4	6558	972	8771	2693	419316	1574							0.392	0.843	0.297	0.372	0.3	0.486	0.0904	0.339	0.0478	0.114	0.0105	0.12	0.392	0.843	0.297	0.372	0.3	0.486	0.0904
continuous	21021	both_sexes		irnt	Pulse wave Arterial Stiffness index	The time between peaks of the waveform (the peak-to-peak time) is divided into the persons height to obtain the Stiffness Index. This value was calculated outside the Assessment Centre visit as the participant height was not known until after the stiffness device had been used.		UK Biobank Assessment Centre > Physical measures > Arterial stiffness	148135	79483	68645				AFR,AMR,CSA,EAS,EUR,MID	6		0	3794	437	5483	1199	136508	714							0.091	2.04	0.178	0.263	0.0406	0.239	0.138	1.63	0.0597	0.2	0.0071	0.186	0.091	2.04	0.178	0.263	0.0406	0.239	0.138
continuous	2110	both_sexes			Able to confide	ACE touchscreen question "How often are you able to confide in someone close to you?"		UK Biobank Assessment Centre > Touchscreen > Psychosocial factors > Social support	425693	230948	194732				AFR,AMR,CSA,EAS,EUR,MID	6		0	6026	909	7019	2154	408245	1340							0.159	0.372	0.146	0.233	0.0444	0.426	0.0824	0.205	0.051	0.157	0.0031	0.188	0.159	0.372	0.146	0.233	0.0444	0.426	0.0824
continuous	2139	both_sexes		irnt	Age first had sexual intercourse	ACE touchscreen question "What was your age when you first had sexual intercourse? (Sexual intercourse includes vaginal, oral or anal intercourse)" The following checks were performed: If answer If answer > Participants age then rejected If answer If the participant activated the Help button they were shown the message: Sexual intercourse includes vaginal, oral or anal intercourse. If you are uns…		UK Biobank Assessment Centre > Touchscreen > Lifestyle and environment > Sexual factors	383967	206487	177469	375489	201598	173881	AFR,AMR,CSA,EAS,EUR,MID	6	CSA,EUR	2	4825	832	5424	1711	370065	1110							0.395	1.74	0.294	-0.0487	0.166	0.354	0.118	0.744	0.0601	0.184	0.0067	0.116	0.395	1.74	0.294	-0.0487	0.166	0.354	0.118
continuous	2149	both_sexes			Lifetime number of sexual partners	ACE touchscreen question "About how many sexual partners have you had in your lifetime?" The following checks were performed: If answer If answer > 99997 then rejected If answer > 99 then participant asked to confirm If the participant activated the Help button they were shown the message: Sexual intercourse includes vaginal, oral or anal intercourse. If you are unsure, please provide an estimate…		UK Biobank Assessment Centre > Touchscreen > Lifestyle and environment > Sexual factors	358014	194268	163736				AFR,AMR,CSA,EAS,EUR,MID	6		0	4011	729	5244	1559	345504	967							0.136	-0.324	0.188	-0.0675	0.0808	0.274	0.194	0.647	0.0637	0.186	0.0049	0.194	0.136	-0.324	0.188	-0.0675	0.0808	0.274	0.194
continuous	2178	both_sexes			Overall health rating	ACE touchscreen question "In general how would you rate your overall health?"		UK Biobank Assessment Centre > Touchscreen > Health and medical history > General health	438901	237323	201564	428891	231182	197695	AFR,AMR,CSA,EAS,EUR,MID	6	CSA,EUR,MID	3	6458	945	8579	2607	418781	1531							0.266	0.472	0.345	0.243	0.109	0.716	0.0874	0.69	0.0428	0.0867	0.004	0.152	0.266	0.472	0.345	0.243	0.109	0.716	0.0874
continuous	22146	both_sexes		irnt	Age hayfever or allergic rhinitis diagnosed by doctor	User was asked the age at which doctor diagnosed hayfever or allergic rhinitis		Online follow-up > Work environment > Medical information	24548	14065	10483				AFR,CSA,EAS,EUR	4		0	171		208	156	24013								1.16		-0.367	1.54	0.142		0.236		0.471	1.09	0.0461		1.16		-0.367	1.54	0.142		0.236
continuous	22147	both_sexes		irnt	Age asthma diagnosed by doctor	User was asked the age at which doctor diagnosed asthma		Online follow-up > Work environment > Medical information	13626	7849	5777				CSA,EUR	2		0			115		13511										0.47		0.18				2.38		0.0656				0.47		0.18
continuous	2217	both_sexes		irnt	Age started wearing glasses or contact lenses	ACE touchscreen question "What age did you first start to wear glasses or contact lenses?" The following checks were performed: If answer If answer > Participants age then rejected If answer If the participant activated the Help button they were shown the message: If you are unsure, please provide an estimate or select Do not know. ~F2217~ was collected from participants who indicated they wear g…		UK Biobank Assessment Centre > Touchscreen > Health and medical history > Eyesight	377550	206637	170901	370763	202557	168196	AFR,AMR,CSA,EAS,EUR,MID	6	CSA,EAS,EUR	3	4814	759	6735	2088	361940	1214							0.242	0.603	0.252	0.902	0.0814	0.283	0.151	0.251	0.0502	0.155	0.0044	0.166	0.242	0.603	0.252	0.902	0.0814	0.283	0.151
continuous	2237	both_sexes			Plays computer games	ACE touchscreen question "Do you play computer games?" If the participant activated the Help button they were shown the message: Answer this question thinking about the past year.		UK Biobank Assessment Centre > Touchscreen > Lifestyle and environment > Electronic device use	440297	238066	202218	422736	229019	193705	AFR,AMR,CSA,EAS,EUR,MID	6	EAS,EUR	2	6495	961	8548	2634	420102	1557							0.132	-0.13	0.0322	0.457	0.0732	0.469	0.0828	0.22	0.0466	0.109	0.004	0.129	0.132	-0.13	0.0322	0.457	0.0732	0.469	0.0828
continuous	22501	both_sexes		irnt	Year ended full time education	Year ended full time education		Online follow-up > Work environment	108153	59802	48349				CSA,EAS,EUR	3		0			801	402	106229										0.584	3.62	0.157				0.283	1.69	0.012				0.584	3.62	0.157
continuous	22599	both_sexes			Number of jobs held	This is the number of jobs described by each participant who completed the Occupational questionnaire.		Online follow-up > Work environment > Employment history	105862	58810	47050				AFR,AMR,CSA,EAS,EUR	5		0	503	157	771	387	104044								2.31	-1.46	0.228	1.32	0.0454		0.559	2.16	0.253	0.763	0.0094		2.31	-1.46	0.228	1.32	0.0454		0.559
continuous	22602	both_sexes		irnt	Year job started	Year job started		Online follow-up > Work environment > Employment history	107486	59467	48017				CSA,EAS,EUR	3		0			756	393	105483										0.362	1.85	0.0411				0.124	0.52	0.0097				0.362	1.85	0.0411
continuous	22642	both_sexes			Usual length of each night shift during mixed shift periods	Participants who worked a mix of day and night shifts were asked: "Please tell us about the most common night shift pattern you had during this time: How many hours was each night shift usually?"		Online follow-up > Work environment > Employment history	23419	9802	13617				EAS,EUR	2		0				108	23311											0.909	0.0934					0.252	0.0399					0.909	0.0934
continuous	2267	both_sexes			Use of sun/uv protection	ACE touchscreen question "Do you wear sun protection (e.g. sunscreen lotion, hat) when you spend time outdoors in the summer?" If the participant activated the Help button they were shown the message: If you are unsure, please provide an estimate or select Do not know.		UK Biobank Assessment Centre > Touchscreen > Lifestyle and environment > Sun exposure	437008	236230	200764	425297	230150	195133	AFR,AMR,CSA,EAS,EUR,MID	6	AFR,EUR,MID	3	6285	949	8190	2572	417485	1527							0.388	0.252	0.139	0.153	0.062	0.341	0.0883	0.279	0.0394	0.0853	0.0051	0.084	0.388	0.252	0.139	0.153	0.062	0.341	0.0883
continuous	22670	both_sexes		irnt	Minimum carotid IMT (intima-medial thickness) at 120 degrees	Minimum carotid IMT at 120 degrees (on right side).		UK Biobank Assessment Centre > Physical measures > Carotid ultrasound	22883	11807	11076				AFR,CSA,EUR	3		0	108		239		22536								0.415		5.21		0.167		0.387		7.77		0.05		0.415		5.21		0.167		0.387
continuous	22671	both_sexes		irnt	Mean carotid IMT (intima-medial thickness) at 120 degrees	Mean carotid IMT at 120 degrees (on right side).		UK Biobank Assessment Centre > Physical measures > Carotid ultrasound	22992	11877	11115				AFR,CSA,EAS,EUR	4		0	108		239	109	22536								0.899		0.24	1.39	0.19		0.37		0.935	2.86	0.0476		0.899		0.24	1.39	0.19		0.37
continuous	22672	both_sexes		irnt	Maximum carotid IMT (intima-medial thickness) at 120 degrees	Maximum carotid IMT at 120 degrees (on right side).		UK Biobank Assessment Centre > Physical measures > Carotid ultrasound	22992	11877	11115				AFR,CSA,EAS,EUR	4		0	108		239	109	22536								-0.639		-0.515	1.31	0.159		20.2		6.61	2.99	0.0462		-0.639		-0.515	1.31	0.159		20.2
continuous	22673	both_sexes		irnt	Minimum carotid IMT (intima-medial thickness) at 150 degrees	Minimum carotid IMT at 150 degrees (on right side).		UK Biobank Assessment Centre > Physical measures > Carotid ultrasound	23082	11907	11175				AFR,CSA,EAS,EUR	4		0	108		242	109	22623								1.19		-0.684	0.802	0.108		0.558		1.49	0.248	0.0447		1.19		-0.684	0.802	0.108		0.558
continuous	22674	both_sexes		irnt	Mean carotid IMT (intima-medial thickness) at 150 degrees	Mean carotid IMT at 150 degrees (on right side).		UK Biobank Assessment Centre > Physical measures > Carotid ultrasound	22731	11756	10975				AFR,EUR	2		0	108				22623								1.2				0.151		2.58				0.0462		1.2				0.151		2.58
continuous	22675	both_sexes		irnt	Maximum carotid IMT (intima-medial thickness) at 150 degrees	Maximum carotid IMT at 150 degrees (on right side).		UK Biobank Assessment Centre > Physical measures > Carotid ultrasound	22865	11782	11083				CSA,EUR	2		0			242		22623										0.398		0.142				0.36		0.0448				0.398		0.142
continuous	22676	both_sexes		irnt	Minimum carotid IMT (intima-medial thickness) at 210 degrees	Minimum carotid IMT at 210 degrees (on left side).		UK Biobank Assessment Centre > Physical measures > Carotid ultrasound	22907	11823	11084				CSA,EUR	2		0			243		22559										0.396		0.197				1.03		0.0475				0.396		0.197
continuous	22677	both_sexes		irnt	Mean carotid IMT (intima-medial thickness) at 210 degrees	Mean carotid IMT at 210 degrees (on left side).		UK Biobank Assessment Centre > Physical measures > Carotid ultrasound	23013	11892	11121				CSA,EAS,EUR	3		0			243	106	22559										0.412	1.27	0.239				0.892	1.46	0.0493				0.412	1.27	0.239
continuous	22678	both_sexes		irnt	Maximum carotid IMT (intima-medial thickness) at 210 degrees	Maximum carotid IMT at 210 degrees (on left side).		UK Biobank Assessment Centre > Physical measures > Carotid ultrasound	23013	11892	11121				AFR,CSA,EAS,EUR	4		0	105		243	106	22559								1.14		12.4	0.0663	0.185		0.304		894	0.913	0.0463		1.14		12.4	0.0663	0.185		0.304
continuous	22679	both_sexes		irnt	Minimum carotid IMT (intima-medial thickness) at 240 degrees	Minimum carotid IMT at 240 degrees (on left side).		UK Biobank Assessment Centre > Physical measures > Carotid ultrasound	22827	11797	11030				CSA,EAS,EUR	3		0			236	106	22382										-0.485	0.0812	0.141				0.745	2.99	0.0452				-0.485	0.0812	0.141
continuous	22680	both_sexes		irnt	Mean carotid IMT (intima-medial thickness) at 240 degrees	Mean carotid IMT at 240 degrees (on left side).		UK Biobank Assessment Centre > Physical measures > Carotid ultrasound	22721	11728	10993				CSA,EUR	2		0			236		22382										20.3		0.2				1690		0.0487				20.3		0.2
continuous	22681	both_sexes		irnt	Maximum carotid IMT (intima-medial thickness) at 240 degrees	Maximum carotid IMT at 240 degrees (on left side).		UK Biobank Assessment Centre > Physical measures > Carotid ultrasound	22721	11728	10993				CSA,EUR	2		0			236		22382										3.65		0.196				4.48		0.0447				3.65		0.196
continuous	22704	both_sexes		irnt	Home location - north co-ordinate (rounded)	This location information is based on the postcode for an address at which the participant is believed to have been resident, derived from a number of sources. The location co-ordinates use the Ordnance Survey (OSGB) reference, rounded to the nearest Kilometre. This North co-ordinate needs to be used in conjunction with the East co-ordinate in ~F22702~. For most purposes, grid co-ordinates rounde…		Additional exposures > Local environment > Home locations	438745	237285	201448				AFR,CSA,EAS,EUR	4		0	6636		8876	2708	420525								0.225		0.435	-0.0242	0.0145		0.085		0.0503	0.101	0.0035		0.225		0.435	-0.0242	0.0145		0.085
continuous	2277	both_sexes			Frequency of solarium/sunlamp use	ACE touchscreen question "How many times a year would you use a solarium or sunlamp?" The following checks were performed: If answer > 9999 then rejected If answer > 400 then participant asked to confirm If the participant activated the Help button they were shown the message: If you are unsure, please provide an estimate or select Do not know.		UK Biobank Assessment Centre > Touchscreen > Lifestyle and environment > Sun exposure	405407	217981	187412	404035	217405	186618	CSA,EUR,MID	3	CSA,EUR	2			7515		396520	1372									0.24		0.0273	0.32			0.0461		0.003	0.122			0.24		0.0273	0.32
continuous	2296	both_sexes			Falls in the last year	ACE touchscreen question "In the last year have you had any falls?"		UK Biobank Assessment Centre > Touchscreen > Health and medical history > General health	439570	237706	201850				AFR,AMR,CSA,EAS,EUR,MID	6		0	6497	949	8429	2596	419572	1527							-0.00116	0.0562	0.168	0.173	0.0333	0.398	0.0722	0.155	0.0422	0.122	0.0026	0.118	-0.00116	0.0562	0.168	0.173	0.0333	0.398	0.0722
continuous	2306	both_sexes			Weight change compared with 1 year ago	ACE touchscreen question "Compared with one year ago, has your weight changed?"		UK Biobank Assessment Centre > Touchscreen > Health and medical history > General health	424725	230477	194236				AFR,AMR,EAS,EUR,MID	5		0	6214	942		2564	413501	1504							0.0678	0.35		0.0958	0.0144	0.393	0.0868	0.354		0.14	0.0025	0.135	0.0678	0.35		0.0958	0.0144	0.393	0.0868
continuous	23098	both_sexes		irnt	Weight	Weight of person taken during impedance measurement. 0.1 increments. Range 0 - 200Kg.		UK Biobank Assessment Centre > Physical measures > Anthropometry > Impedance measures	433469	234612	198843	428310	231584	196714	AFR,AMR,CSA,EAS,EUR,MID	6	AFR,CSA,EUR	3	6458	962	8658	2662	413194	1535							0.363	0.39	0.273	0.306	0.296	0.589	0.0791	0.137	0.044	0.0952	0.0105	0.205	0.363	0.39	0.273	0.306	0.296	0.589	0.0791
continuous	23099	both_sexes		irnt	Body fat percentage	Body composition estimation by impedance measurement. Body fat percentage Body fat percentage. Range 1% - 75% in 0.1% increments.		UK Biobank Assessment Centre > Physical measures > Anthropometry > Impedance measures	432262	233988	198260	432262	233988	198260	AFR,CSA,EAS,EUR,MID	5	AFR,CSA,EAS,EUR,MID	5	6455		8654	2658	412960	1535							0.33		0.294	0.355	0.252	0.602	0.0815		0.0469	0.0865	0.0077	0.134	0.33		0.294	0.355	0.252	0.602	0.0815
continuous	23100	both_sexes		irnt	Whole body fat mass	Body composition estimation by impedance measurement. Fat mass Total fat mass in Kg, in 0.1Kg increments.		UK Biobank Assessment Centre > Physical measures > Anthropometry > Impedance measures	431792	233922	197856	431792	233922	197856	AFR,CSA,EAS,EUR,MID	5	AFR,CSA,EAS,EUR,MID	5	6450		8645	2640	412524	1533							0.332		0.262	0.506	0.275	0.541	0.0754		0.044	0.113	0.0093	0.114	0.332		0.262	0.506	0.275	0.541	0.0754
continuous	23101	both_sexes		irnt	Whole body fat-free mass	Body composition estimation by impedance measurement. Fat free mass Fat free mass in Kg. Increment in 0.1 Kg		UK Biobank Assessment Centre > Physical measures > Anthropometry > Impedance measures	433431	234612	198805	428272	231584	196676	AFR,AMR,CSA,EAS,EUR,MID	6	AFR,CSA,EUR	3	6456	962	8658	2662	413158	1535							0.476	0.247	0.283	0.314	0.348	0.351	0.0994	0.271	0.0465	0.0893	0.0135	0.0951	0.476	0.247	0.283	0.314	0.348	0.351	0.0994
continuous	23102	both_sexes		irnt	Whole body water mass	Body composition estimation by impedance measurement. Body water mass Units in Kg. Increments in 0.1 Kg.		UK Biobank Assessment Centre > Physical measures > Anthropometry > Impedance measures	433465	234611	198840	428306	231583	196711	AFR,AMR,CSA,EAS,EUR,MID	6	AFR,CSA,EUR	3	6458	962	8658	2662	413190	1535							0.48	1.86	0.278	0.287	0.342	0.546	0.099	1.4	0.0436	0.148	0.0133	0.166	0.48	1.86	0.278	0.287	0.342	0.546	0.099
continuous	23104	both_sexes		irnt	Body mass index (BMI)	Body composition estimation by impedance measurement. Body Mass Index. Increments of 0.1 .		UK Biobank Assessment Centre > Physical measures > Anthropometry > Impedance measures	433461	234609	198838	423379	228437	194928	AFR,AMR,CSA,EAS,EUR,MID	6	CSA,EUR,MID	3	6458	962	8658	2662	413186	1535							0.35	0.411	0.256	0.366	0.268	0.449	0.094	0.236	0.0396	0.1	0.0087	0.0906	0.35	0.411	0.256	0.366	0.268	0.449	0.094
continuous	23105	both_sexes		irnt	Basal metabolic rate	Body composition estimation by impedance measurement. Basal metabolic rate Return value in Kilo- Joules.		UK Biobank Assessment Centre > Physical measures > Anthropometry > Impedance measures	433453	234605	198834	428294	231577	196705	AFR,AMR,CSA,EAS,EUR,MID	6	AFR,CSA,EUR	3	6458	962	8658	2662	413178	1535							0.494	0.0616	0.275	0.225	0.336	0.452	0.0993	0.362	0.0438	0.151	0.0126	0.125	0.494	0.0616	0.275	0.225	0.336	0.452	0.0993
continuous	23106	both_sexes		irnt	Impedance of whole body	Body composition estimation by impedance measurement. Impedance of whole body. is Range 150 - 1200ohms in 1ohm increments.		UK Biobank Assessment Centre > Physical measures > Anthropometry > Impedance measures	433423	234575	198834	428265	231548	196705	AFR,AMR,CSA,EAS,EUR,MID	6	AFR,CSA,EUR	3	6458	962	8654	2661	413153	1535							0.503	0.0954	0.301	0.361	0.278	0.55	0.0859	0.284	0.0428	0.115	0.0104	0.174	0.503	0.0954	0.301	0.361	0.278	0.55	0.0859
continuous	23107	both_sexes		irnt	Impedance of leg (right)	Body composition estimation by impedance measurement. Impedance of right leg, oh Measured impedance of right leg. Range 150 - 1200 (ohms) in 1 (ohms) increments.		UK Biobank Assessment Centre > Physical measures > Anthropometry > Impedance measures	433443	234596	198833	428285	231568	196705	AFR,AMR,CSA,EAS,EUR,MID	6	AFR,CSA,EUR	3	6458	961	8658	2662	413169	1535							0.446	0.514	0.353	0.231	0.253	0.434	0.0937	0.21	0.0475	0.0954	0.0104	0.12	0.446	0.514	0.353	0.231	0.253	0.434	0.0937
continuous	23108	both_sexes		irnt	Impedance of leg (left)	Body composition estimation by impedance measurement. Impedance of left leg, ohm Measured impedance of left leg. Range 150 - 1200 (ohms) in 1 (ohms) increments.		UK Biobank Assessment Centre > Physical measures > Anthropometry > Impedance measures	433437	234593	198830	428279	231565	196702	AFR,AMR,CSA,EAS,EUR,MID	6	AFR,CSA,EUR	3	6458	961	8658	2662	413163	1535							0.419	0.734	0.316	0.37	0.261	0.78	0.0952	0.328	0.0449	0.117	0.0107	0.256	0.419	0.734	0.316	0.37	0.261	0.78	0.0952
continuous	23109	both_sexes		irnt	Impedance of arm (right)	Body composition estimation by impedance measurement. Impedance of right arm, oh Measured impedance of right arm. Range 150 - 1200 (ohms) in 1 (ohms) increments.		UK Biobank Assessment Centre > Physical measures > Anthropometry > Impedance measures	433414	234574	198826	428257	231546	196699	AFR,AMR,CSA,EAS,EUR,MID	6	AFR,CSA,EUR	3	6458	960	8658	2662	413141	1535							0.656	-0.707	0.325	0.36	0.268	0.292	0.0986	0.914	0.0444	0.125	0.0106	0.107	0.656	-0.707	0.325	0.36	0.268	0.292	0.0986
continuous	23110	both_sexes		irnt	Impedance of arm (left)	Body composition estimation by impedance measurement. Impedance of left arm, ohm Measured impedance of left arm. Range 150 - 1200 (ohms) in 1 (ohms) increments.		UK Biobank Assessment Centre > Physical measures > Anthropometry > Impedance measures	433431	234589	198828	428273	231561	196700	AFR,AMR,CSA,EAS,EUR,MID	6	AFR,CSA,EUR	3	6458	961	8658	2662	413157	1535							0.479	0.159	0.338	0.377	0.253	0.416	0.0766	0.316	0.0457	0.122	0.0096	0.147	0.479	0.159	0.338	0.377	0.253	0.416	0.0766
continuous	23111	both_sexes		irnt	Leg fat percentage (right)	Body composition estimation by impedance measurement. Right leg fat percentages Range 1-75% in 0.1% increments.		UK Biobank Assessment Centre > Physical measures > Anthropometry > Impedance measures	433435	234592	198829	426016	230174	195828	AFR,AMR,CSA,EAS,EUR,MID	6	CSA,EAS,EUR,MID	4	6458	961	8658	2662	413161	1535							0.245	0.682	0.25	0.467	0.244	0.476	0.102	0.318	0.047	0.0888	0.0071	0.0917	0.245	0.682	0.25	0.467	0.244	0.476	0.102
continuous	23112	both_sexes		irnt	Leg fat mass (right)	Body composition estimation by impedance measurement. Right leg fat mass Right leg fat mass in Kg, 0.1 increments.		UK Biobank Assessment Centre > Physical measures > Anthropometry > Impedance measures	433431	234591	198826	423350	228419	194917	AFR,AMR,CSA,EAS,EUR,MID	6	CSA,EUR,MID	3	6458	961	8658	2662	413157	1535							0.326	1.01	0.257	0.6	0.255	0.496	0.0854	0.482	0.0435	0.18	0.0078	0.12	0.326	1.01	0.257	0.6	0.255	0.496	0.0854
continuous	23113	both_sexes		irnt	Leg fat-free mass (right)	Body composition estimation by impedance measurement. Right leg fat free mass. Right leg fat free mass in Kg, 0.1 increments.		UK Biobank Assessment Centre > Physical measures > Anthropometry > Impedance measures	433421	234587	198820	428263	231559	196692	AFR,AMR,CSA,EAS,EUR,MID	6	AFR,CSA,EUR	3	6458	961	8658	2662	413147	1535							0.504	0.4	0.311	0.294	0.319	0.612	0.0952	0.605	0.0471	0.104	0.0118	0.18	0.504	0.4	0.311	0.294	0.319	0.612	0.0952
continuous	23114	both_sexes		irnt	Leg predicted mass (right)	Body composition estimation by impedance measurement. Right leg predicted mass. in Kg, 0.1 increments.		UK Biobank Assessment Centre > Physical measures > Anthropometry > Impedance measures	433420	234586	198820	428262	231558	196692	AFR,AMR,CSA,EAS,EUR,MID	6	AFR,CSA,EUR	3	6458	961	8658	2662	413146	1535							0.432	0.312	0.3	0.371	0.323	0.403	0.085	0.245	0.0426	0.118	0.0119	0.117	0.432	0.312	0.3	0.371	0.323	0.403	0.085
continuous	23115	both_sexes		irnt	Leg fat percentage (left)	Body composition estimation by impedance measurement. Left leg fat percentage Range 1-75% in 0.1% increments.		UK Biobank Assessment Centre > Physical measures > Anthropometry > Impedance measures	433410	234581	198815	425992	230164	195814	AFR,AMR,CSA,EAS,EUR,MID	6	CSA,EAS,EUR,MID	4	6457	961	8658	2661	413138	1535							0.248	0.86	0.27	0.64	0.242	0.546	0.104	0.407	0.0471	0.131	0.0071	0.131	0.248	0.86	0.27	0.64	0.242	0.546	0.104
continuous	23116	both_sexes		irnt	Leg fat mass (left)	Body composition estimation by impedance measurement. Left leg fat mass Left leg free mass in Kg, 0.1 increments.		UK Biobank Assessment Centre > Physical measures > Anthropometry > Impedance measures	432444	233959	198471	425989	230162	195813	AFR,CSA,EAS,EUR,MID	5	CSA,EAS,EUR,MID	4	6455		8658	2661	413135	1535							0.312		0.277	0.758	0.256	0.55	0.0821		0.0427	0.175	0.0078	0.108	0.312		0.277	0.758	0.256	0.55	0.0821
continuous	23117	both_sexes		irnt	Leg fat-free mass (left)	Body composition estimation by impedance measurement. Left leg fat free mass. Left leg fat free mass in Kg, 0.1 increments.		UK Biobank Assessment Centre > Physical measures > Anthropometry > Impedance measures	433387	234568	198805	429766	232196	197556	AFR,AMR,CSA,EAS,EUR,MID	6	AFR,CSA,EUR,MID	4	6455	960	8658	2661	413118	1535							0.501	0.295	0.306	0.361	0.326	0.499	0.111	0.201	0.0487	0.141	0.012	0.107	0.501	0.295	0.306	0.361	0.326	0.499	0.111
continuous	23118	both_sexes		irnt	Leg predicted mass (left)	Body composition estimation by impedance measurement. Left leg predicted mass. in Kg, 0.1 increments.		UK Biobank Assessment Centre > Physical measures > Anthropometry > Impedance measures	433382	234565	198803	428226	231539	196675	AFR,AMR,CSA,EAS,EUR,MID	6	AFR,CSA,EUR	3	6455	960	8658	2661	413113	1535							0.494	0.19	0.277	0.268	0.316	0.345	0.112	0.292	0.0443	0.0953	0.0117	0.0909	0.494	0.19	0.277	0.268	0.316	0.345	0.112
continuous	23119	both_sexes		irnt	Arm fat percentage (right)	Body composition estimation by impedance measurement. Right arm fat percentage Range 1-75% in 0.1% increments.		UK Biobank Assessment Centre > Physical measures > Anthropometry > Impedance measures	432414	233943	198457	429754	232190	197550	AFR,CSA,EAS,EUR,MID	5	AFR,CSA,EUR,MID	4	6454		8658	2660	413107	1535							0.311		0.237	0.199	0.24	0.459	0.0765		0.0503	0.0686	0.0073	0.0975	0.311		0.237	0.199	0.24	0.459	0.0765
continuous	23120	both_sexes		irnt	Arm fat mass (right)	Body composition estimation by impedance measurement. Right arm fat mass. Right arm fat mass in Kg, 0.1 increments.		UK Biobank Assessment Centre > Physical measures > Anthropometry > Impedance measures	432387	233919	198454	429727	232166	197547	AFR,CSA,EAS,EUR,MID	5	AFR,CSA,EUR,MID	4	6454		8658	2660	413080	1535							0.338		0.247	0.304	0.247	0.609	0.0843		0.0416	0.0965	0.0084	0.151	0.338		0.247	0.304	0.247	0.609	0.0843
continuous	23121	both_sexes		irnt	Arm fat-free mass (right)	Body composition estimation by impedance measurement. Right arm fat free mass Right arm fat free mass in Kg, 0.1 increments.		UK Biobank Assessment Centre > Physical measures > Anthropometry > Impedance measures	433341	234541	198786	429721	232169	197538	AFR,AMR,CSA,EAS,EUR,MID	6	AFR,CSA,EUR,MID	4	6454	960	8658	2660	413074	1535							0.513	1.18	0.254	0.266	0.308	0.66	0.0874	0.874	0.0446	0.137	0.0121	0.153	0.513	1.18	0.254	0.266	0.308	0.66	0.0874
continuous	23122	both_sexes		irnt	Arm predicted mass (right)	Body composition estimation by impedance measurement. Right Arm predicted mass in Kg, 0.1 increments.		UK Biobank Assessment Centre > Physical measures > Anthropometry > Impedance measures	433333	234535	198784	428178	231509	196657	AFR,AMR,CSA,EAS,EUR,MID	6	AFR,CSA,EUR	3	6454	960	8657	2660	413067	1535							0.53	0.399	0.258	0.269	0.313	0.36	0.0905	0.217	0.0471	0.121	0.0123	0.105	0.53	0.399	0.258	0.269	0.313	0.36	0.0905
continuous	23123	both_sexes		irnt	Arm fat percentage (left)	Body composition estimation by impedance measurement. Left arm fat percentage Range 1-75% in 0.1% increments.		UK Biobank Assessment Centre > Physical measures > Anthropometry > Impedance measures	432352	233906	198432	429692	232153	197525	AFR,CSA,EAS,EUR,MID	5	AFR,CSA,EUR,MID	4	6454		8657	2660	413046	1535							0.375		0.258	0.227	0.245	0.576	0.0929		0.0488	0.0965	0.0073	0.114	0.375		0.258	0.227	0.245	0.576	0.0929
continuous	23124	both_sexes		irnt	Arm fat mass (left)	Body composition estimation by impedance measurement. Left arm fat mass. Left arm fat mass in Kg, 0.1 increments.		UK Biobank Assessment Centre > Physical measures > Anthropometry > Impedance measures	432312	233883	198415	429652	232130	197508	AFR,CSA,EAS,EUR,MID	5	AFR,CSA,EUR,MID	4	6454		8656	2660	413007	1535							0.368		0.269	0.296	0.255	0.355	0.082		0.0426	0.13	0.0086	0.0707	0.368		0.269	0.296	0.255	0.355	0.082
continuous	23125	both_sexes		irnt	Arm fat-free mass (left)	Body composition estimation by impedance measurement. Left arm fat free mass Left arm fat free mass in Kg, 0.1 increments.		UK Biobank Assessment Centre > Physical measures > Anthropometry > Impedance measures	433261	234500	198747	428106	231474	196620	AFR,AMR,CSA,EAS,EUR,MID	6	AFR,CSA,EUR	3	6453	960	8655	2660	412998	1535							0.443	0.249	0.268	0.244	0.303	0.376	0.0819	0.237	0.0464	0.152	0.0116	0.143	0.443	0.249	0.268	0.244	0.303	0.376	0.0819
continuous	23126	both_sexes		irnt	Arm predicted mass (left)	Body composition estimation by impedance measurement. Left arm predicted mass. in Kg, 0.1 increments.		UK Biobank Assessment Centre > Physical measures > Anthropometry > Impedance measures	433245	234493	198738	428090	231467	196611	AFR,AMR,CSA,EAS,EUR,MID	6	AFR,CSA,EUR	3	6453	960	8654	2660	412983	1535							0.473	0.0197	0.323	0.375	0.305	0.256	0.102	0.198	0.0483	0.153	0.0118	0.0939	0.473	0.0197	0.323	0.375	0.305	0.256	0.102
continuous	23127	both_sexes		irnt	Trunk fat percentage	Body composition estimation by impedance measurement. Trunk fat percentages Range 1-75% in 0.1% increments.		UK Biobank Assessment Centre > Physical measures > Anthropometry > Impedance measures	433205	234474	198717	423132	228305	194813	AFR,AMR,CSA,EAS,EUR,MID	6	CSA,EUR,MID	3	6453	960	8653	2660	412944	1535							0.29	0.926	0.272	0.284	0.242	0.534	0.101	0.229	0.0436	0.114	0.0084	0.109	0.29	0.926	0.272	0.284	0.242	0.534	0.101
continuous	23128	both_sexes		irnt	Trunk fat mass	Body composition estimation by impedance measurement. Trunk fat mass Trunk fat mass in Kg, 0.1 increments.		UK Biobank Assessment Centre > Physical measures > Anthropometry > Impedance measures	432221	233842	198365	425769	230045	195710	AFR,CSA,EAS,EUR,MID	5	CSA,EAS,EUR,MID	4	6452		8653	2660	412921	1535							0.249		0.297	0.551	0.265	0.627	0.0716		0.0466	0.129	0.0094	0.133	0.249		0.297	0.551	0.265	0.627	0.0716
continuous	23129	both_sexes		irnt	Trunk fat-free mass	Body composition estimation by impedance measurement. Trunk fat free mass. Trunk fat free mass in Kg, 0.1 increments.		UK Biobank Assessment Centre > Physical measures > Anthropometry > Impedance measures	433101	234421	198666	427947	231395	196540	AFR,AMR,CSA,EAS,EUR,MID	6	AFR,CSA,EUR	3	6451	960	8652	2659	412844	1535							0.438	0.0147	0.241	0.297	0.339	0.402	0.086	0.28	0.0399	0.0977	0.0138	0.135	0.438	0.0147	0.241	0.297	0.339	0.402	0.086
continuous	23130	both_sexes		irnt	Trunk predicted mass	Body composition estimation by impedance measurement. Trunk predicted mass in Kg, 0.1 increments.		UK Biobank Assessment Centre > Physical measures > Anthropometry > Impedance measures	433056	234397	198645	427902	231371	196519	AFR,AMR,CSA,EAS,EUR,MID	6	AFR,CSA,EUR	3	6451	960	8649	2659	412802	1535							0.419	6.74	0.245	0.297	0.339	0.409	0.0865	26.6	0.0444	0.121	0.0137	0.154	0.419	6.74	0.245	0.297	0.339	0.409	0.0865
continuous	2375	both_sexes			Relative age of first facial hair	ACE touchscreen question "When did you start to grow facial hair?" If the participant activated the Help button they were shown the message: If you are unsure, please provide an estimate or select Do not know. This question was dropped from the touchscreen protocol on 24/10/2016.		UK Biobank Assessment Centre > Touchscreen > Sex-specific factors > Male-specific factors	193817	0	193813				AFR,AMR,CSA,EAS,EUR	5		0	2200	318	3982	691	186626												0.147						0.0108						0.147
continuous	2385	both_sexes			Relative age voice broke	ACE touchscreen question "When did your voice break?" If the participant activated the Help button they were shown the message: If you are unsure, please provide an estimate or select Do not know. This question was dropped from the touchscreen protocol on 24/10/2016.		UK Biobank Assessment Centre > Touchscreen > Sex-specific factors > Male-specific factors	185432	0	185429				AFR,CSA,EAS,EUR,MID	5		0	1932		3562	673	178532	733											0.0781						0.0074						0.0781
continuous	24003	both_sexes		irnt	Nitrogen dioxide air pollution; 2010	Nitrogen dioxide; Land Use Regression (LUR) estimate for annual average 2010.		Additional exposures > Local environment > Residential air pollution	435167	235355	199799				AFR,AMR,CSA,EAS,EUR,MID	6		0	6507	943	8746	2625	414784	1562							0.129	0.566	0.226	0.245	0.0169	0.254	0.0875	0.23	0.0487	0.131	0.0026	0.129	0.129	0.566	0.226	0.245	0.0169	0.254	0.0875
continuous	24004	both_sexes		irnt	Nitrogen oxides air pollution; 2010	Nitrogen oxides; Land Use Regression (LUR) estimate for annual average 2010.		Additional exposures > Local environment > Residential air pollution	435167	235355	199799				AFR,AMR,CSA,EAS,EUR,MID	6		0	6507	943	8746	2625	414784	1562							0.0281	1.29	0.197	0.288	0.0156	0.154	0.0857	0.592	0.0405	0.0862	0.0024	0.109	0.0281	1.29	0.197	0.288	0.0156	0.154	0.0857
continuous	24006	both_sexes		irnt	Particulate matter air pollution (pm2.5); 2010	PM10 (particulate matter with diameter less than or equal to 2.5 micrometres); Land Use Regression (LUR) estimate for annual average 2010.		Additional exposures > Local environment > Residential air pollution	406078	219161	186904				AFR,AMR,CSA,EAS,EUR,MID	6		0	6482	918	8567	2505	386090	1516							0.0719	0.456	0.22	0.245	0.0134	0.134	0.0789	0.207	0.0407	0.101	0.0028	0.139	0.0719	0.456	0.22	0.245	0.0134	0.134	0.0789
continuous	24007	both_sexes		irnt	Particulate matter air pollution (pm2.5) absorbance; 2010	PM2.5 absorbance. This is ameasurement of the blackness of PM2.5 filters; a proxy for elemental carbon, which is the dominant light absorbing substanc. Land Use Regression (LUR) estimate for annual average 2010		Additional exposures > Local environment > Residential air pollution	406078	219161	186904				AFR,AMR,CSA,EAS,EUR,MID	6		0	6482	918	8567	2505	386090	1516							0.24	0.537	0.161	0.308	0.0119	0.183	0.0753	0.483	0.0482	0.095	0.0026	0.141	0.24	0.537	0.161	0.308	0.0119	0.183	0.0753
continuous	24016	both_sexes		irnt	Nitrogen dioxide air pollution; 2005	Nitrogen dioxide; Land Use Regression (LUR) estimate for annual average 2005.		Additional exposures > Local environment > Residential air pollution	435167	235355	199799				AFR,AMR,CSA,EAS,EUR,MID	6		0	6507	943	8746	2625	414784	1562							0.325	0.82	0.263	0.293	0.0185	0.122	0.0883	0.317	0.0463	0.0977	0.0025	0.0874	0.325	0.82	0.263	0.293	0.0185	0.122	0.0883
continuous	24017	both_sexes		irnt	Nitrogen dioxide air pollution; 2006	Nitrogen dioxide; Land Use Regression (LUR) estimate for annual average 2006.		Additional exposures > Local environment > Residential air pollution	435167	235355	199799				AFR,AMR,CSA,EAS,EUR,MID	6		0	6507	943	8746	2625	414784	1562							0.324	0.577	0.256	0.3	0.0188	0.133	0.08	0.233	0.0462	0.127	0.0024	0.0891	0.324	0.577	0.256	0.3	0.0188	0.133	0.08
continuous	24018	both_sexes		irnt	Nitrogen dioxide air pollution; 2007	Nitrogen dioxide; Land Use Regression (LUR) estimate for annual average 2007.		Additional exposures > Local environment > Residential air pollution	435167	235355	199799				AFR,AMR,CSA,EAS,EUR,MID	6		0	6507	943	8746	2625	414784	1562							0.423	1.12	0.275	0.375	0.0193	0.199	0.0821	0.377	0.0472	0.112	0.0027	0.112	0.423	1.12	0.275	0.375	0.0193	0.199	0.0821
continuous	24019	both_sexes		irnt	Particulate matter air pollution (pm10); 2007	PM10 (particulate matter with diameter less than or equal to 10 micrometres); Land Use Regression (LUR) estimate for annual average 2007.		Additional exposures > Local environment > Residential air pollution	434165	234784	199368				AFR,AMR,CSA,EAS,EUR,MID	6		0	6507	943	8746	2625	413783	1561							0.519	0.251	0.223	0.245	0.0107	0.293	0.0866	0.223	0.0469	0.113	0.0031	0.0928	0.519	0.251	0.223	0.245	0.0107	0.293	0.0866
continuous	24020	both_sexes		irnt	Average daytime sound level of noise pollution	LDay (day equivalent level): Average sound level pressure LAeq over the 12-hour period 07:00 to 19:00.		Additional exposures > Local environment > Residential noise pollution	435167	235355	199799				AFR,AMR,CSA,EAS,EUR,MID	6		0	6507	943	8746	2625	414784	1562							-0.11	-0.137	0.141	0.245	0.0057	0.294	0.0801	0.171	0.0367	0.107	0.0022	0.117	-0.11	-0.137	0.141	0.245	0.0057	0.294	0.0801
continuous	24021	both_sexes		irnt	Average evening sound level of noise pollution	LEve (evening equivalent level): Average sound level pressure LAeq between the hours of 19:00 to 23:00.		Additional exposures > Local environment > Residential noise pollution	435167	235355	199799				AFR,AMR,CSA,EAS,EUR,MID	6		0	6507	943	8746	2625	414784	1562							-0.135	-0.488	0.15	0.0855	0.0056	0.337	0.0854	0.289	0.0411	0.119	0.0022	0.16	-0.135	-0.488	0.15	0.0855	0.0056	0.337	0.0854
continuous	24022	both_sexes		irnt	Average night-time sound level of noise pollution	LNight (night equivalent level): Average sound level pressure LAeq overnight 23:00 to 07:00.		Additional exposures > Local environment > Residential noise pollution	435167	235355	199799				AFR,AMR,CSA,EAS,EUR,MID	6		0	6507	943	8746	2625	414784	1562							-0.123	-0.497	0.15	0.0848	0.0057	0.334	0.0898	0.269	0.0411	0.119	0.0022	0.16	-0.123	-0.497	0.15	0.0848	0.0057	0.334	0.0898
continuous	24023	both_sexes		irnt	Average 16-hour sound level of noise pollution	LAeq,16hr (A-weighted equivalent sound level): Average sound level pressure LAeq between the hours of 07:00 to 23:00.		Additional exposures > Local environment > Residential noise pollution	435167	235355	199799				AFR,AMR,CSA,EAS,EUR,MID	6		0	6507	943	8746	2625	414784	1562							-0.115	-0.388	0.116	0.0778	0.0057	0.29	0.0859	0.255	0.0395	0.102	0.0022	0.113	-0.115	-0.388	0.116	0.0778	0.0057	0.29	0.0859
continuous	24024	both_sexes		irnt	Average 24-hour sound level of noise pollution	LDen: (day-evening-night equivalent level): A-weighted Leq noise level measured over the 24 hour period with a 10 decibel penality added to the levels between 23:00 and 07:00.		Additional exposures > Local environment > Residential noise pollution	435167	235355	199799				AFR,AMR,CSA,EAS,EUR,MID	6		0	6507	943	8746	2625	414784	1562							-0.0765	-0.462	0.146	0.113	0.0057	0.193	0.0787	0.269	0.0403	0.116	0.0022	0.148	-0.0765	-0.462	0.146	0.113	0.0057	0.193	0.0787
continuous	2405	both_sexes			Number of children fathered	ACE touchscreen question "How many children have you fathered?" The following checks were performed: If answer If answer > 200 then rejected If answer > 15 then participant asked to confirm If the participant activated the Help button they were shown the message: If you are unsure, please provide an estimate or select Do not know.		UK Biobank Assessment Centre > Touchscreen > Sex-specific factors > Male-specific factors	200604	0	200600				AFR,AMR,CSA,EAS,EUR,MID	6		0	2620	328	4597	877	191291	891											0.0458						0.0056						0.0458
continuous	2624	both_sexes			Frequency of heavy DIY in last 4 weeks	ACE touchscreen question "How many times in the last 4 weeks did you do heavy DIY?" If the participant activated the Help button they were shown the message: If you are unsure, please provide an estimate or select Do not know. ~F2624~ was collected from all participants who indicated that they spent time doing heavy DIY (e.g. weeding, lawn mowing, carpentry, digging) in the previous 4 weeks, as d…		UK Biobank Assessment Centre > Touchscreen > Lifestyle and environment > Physical activity	172132	70646	101481				AFR,AMR,CSA,EAS,EUR	5		0	1076	201	1453	460	168702								2.12	0.711	0.171	55	0.0266		0.893	0.716	0.21	2150	0.0057		2.12	0.711	0.171	55	0.0266		0.893
continuous	2634	both_sexes			Duration of heavy DIY	ACE touchscreen question "Each time you did heavy DIY, about how long did you spend doing it?" If the participant activated the Help button they were shown the message: If you are unsure, please provide an estimate or select Do not know. ~F2634~ was collected from all participants who indicated that they spent time doing heavy DIY (e.g. weeding, lawn mowing, carpentry, digging) in the previous 4 …		UK Biobank Assessment Centre > Touchscreen > Lifestyle and environment > Physical activity	170447	70159	100283				AFR,AMR,EUR	3		0	1089	200			168915								19.1	2.21			0.0402		149	0.758			0.0064		19.1	2.21			0.0402		149
continuous	2704	both_sexes			Years since last cervical smear test	ACE touchscreen question "How many years ago was your last cervical smear test?" The following checks were performed: If answer If answer > Participants age - 10 years then rejected If answer > 15 then participant asked to confirm If the participant activated the Help button they were shown the message: If you are unsure, please provide an estimate or select Do not know. ~F2704~ was collected fro…		UK Biobank Assessment Centre > Touchscreen > Sex-specific factors > Female-specific factors	182642	182635	0				AFR,AMR,CSA,EAS,EUR,MID	6		0	2819	478	2806	1251	174812	476											0.0201						0.0055						0.0201
continuous	2714	both_sexes			Age when periods started (menarche)	ACE touchscreen question "How old were you when your periods started?" The following checks were performed: If answer If answer > Participants age then rejected If answer > 25 then rejected If answer If answer > 20 then participant asked to confirm If the participant activated the Help button they were shown the message: If you are unsure, please provide an estimate or select Do not know.		UK Biobank Assessment Centre > Touchscreen > Sex-specific factors > Female-specific factors	231373	231364	0				AFR,AMR,CSA,EAS,EUR,MID	6		0	3601	607	3732	1662	221139	632											0.204						0.0101						0.204
continuous	2744	both_sexes			Birth weight of first child	ACE touchscreen question "What was the birth weight of your first child in pounds? (do not include twins)" The following checks were performed: If answer If answer > 16 then rejected If answer > 12 then participant asked to confirm If the participant activated the Help button they were shown the message: If you are unsure of the weight in pounds, here is a conversion table for pounds, grams and k…		UK Biobank Assessment Centre > Touchscreen > Sex-specific factors > Female-specific factors	190857	190851	0				AFR,AMR,CSA,EAS,EUR,MID	6		0	2902	434	3237	1172	182639	473											0.117						0.0086						0.117
continuous	2754	both_sexes		irnt	Age at first live birth	ACE touchscreen question "How old were you when you had your FIRST child?" The following checks were performed: If answer If answer > 65 then rejected If answer > Participants age then rejected If answer If answer If answer > 48 then participant asked to confirm If answer > Age when periods stopped then participant asked to confirm ~F2754~ was collected from women who indicated they had given bir…		UK Biobank Assessment Centre > Touchscreen > Sex-specific factors > Female-specific factors	162699	162693	0				AFR,AMR,CSA,EAS,EUR,MID	6		0	2478	349	2931	906	155604	431											0.177						0.0092						0.177
continuous	2764	both_sexes		irnt	Age at last live birth	ACE touchscreen question "How old were you when you had your LAST child?" The following checks were performed: If answer If answer > 65 then rejected If answer > Participants age then rejected If answer If answer If answer > 48 then participant asked to confirm If answer > Age when periods stopped then participant asked to confirm ~F2764~ was collected from women who indicated they had given birt…		UK Biobank Assessment Centre > Touchscreen > Sex-specific factors > Female-specific factors	162379	162373	0				AFR,AMR,CSA,EAS,EUR,MID	6		0	2426	349	2888	904	155380	432											0.0943						0.0073						0.0943
continuous	2794	both_sexes		irnt	Age started oral contraceptive pill	ACE touchscreen question "About how old were you when you first went on the contraceptive pill?" The following checks were performed: If answer If answer > Participants age then rejected If answer If answer > 50 then participant asked to confirm If the participant activated the Help button they were shown the message: If you are unsure, please provide an estimate or select Do not know. ~F2794~ wa…		UK Biobank Assessment Centre > Touchscreen > Sex-specific factors > Female-specific factors	186372	186367	0				AFR,CSA,EAS,EUR,MID	5		0	2483		1808	892	180346	411											0.0694						0.0061						0.0694
continuous	2804	both_sexes		irnt	Age when last used oral contraceptive pill	ACE touchscreen question "How old were you when you last used the contraceptive pill?" The following checks were performed: If answer If answer > Participants age then rejected If answer If answer > 60 then participant asked to confirm If the participant activated the Help button they were shown the message: If you are currently taking the pill select Still taking the pill. If you are unsure, ple…		UK Biobank Assessment Centre > Touchscreen > Sex-specific factors > Female-specific factors	168812	168807	0				AFR,CSA,EAS,EUR,MID	5		0	2209		1640	771	163815	377											0.0366						0.0064						0.0366
continuous	2824	both_sexes		irnt	Age at hysterectomy	ACE touchscreen question "How old were you when you had your hysterectomy?" The following checks were performed: If answer If answer > Participants age then rejected If answer If answer > 69 then participant asked to confirm If answer If the participant activated the Help button they were shown the message: If you are unsure, please provide an estimate or select Do not know. ~F2824~ was collected…		UK Biobank Assessment Centre > Touchscreen > Sex-specific factors > Female-specific factors	43961	43961	0				AFR,CSA,EAS,EUR	4		0	779		526	165	42491												0.104						0.0317						0.104
continuous	2867	both_sexes		irnt	Age started smoking in former smokers	ACE touchscreen question "How old were you when you first started smoking on most days?" The following checks were performed: If answer If answer > Participants age then rejected If answer ~F2867~ was collected from participants who indicated that in the past they smoked on most or all days, as defined by their answers to ~F1249~		UK Biobank Assessment Centre > Touchscreen > Lifestyle and environment > Smoking	105977	47735	58240				AFR,AMR,CSA,EAS,EUR,MID	6		0	605	210	675	259	103871	357							0.988	0.225	0.449	1.37	0.0666	0.54	0.103	0.74	0.217	0.195	0.0103	0.588	0.988	0.225	0.449	1.37	0.0666	0.54	0.103
continuous	2887	both_sexes			Number of cigarettes previously smoked daily	ACE touchscreen question "About how many cigarettes did you smoke on average each day? " The following checks were performed: If answer If answer > 150 then rejected If answer > 100 then participant asked to confirm If the participant activated the Help button they were shown the message: Count the total number of cigarettes (including both hand-rolled and manufactured cigarettes if both were smo…		UK Biobank Assessment Centre > Touchscreen > Lifestyle and environment > Smoking	100032	47120	52910				CSA,EAS,EUR,MID	4		0			655	251	98781	345									0.698	1.43	0.104	0.000593			0.691	0.212	0.0121	0.26			0.698	1.43	0.104	0.000593
continuous	2897	both_sexes		irnt	Age stopped smoking	ACE touchscreen question "How old were you when you last smoked on most days?" The following checks were performed: If answer If answer > Participants age then rejected If answer ~F2897~ was collected from participants who indicated that in the past they smoked tobacco on most or all days, as defined by their answers to ~F1249~		UK Biobank Assessment Centre > Touchscreen > Lifestyle and environment > Smoking	105748	47628	58118				AFR,CSA,EAS,EUR,MID	5		0	599		675	258	103860	356							1.19		0.179	1.36	0.0328	-0.0725	0.125		0.155	0.158	0.0099	0.541	1.19		0.179	1.36	0.0328	-0.0725	0.125
continuous	2926	both_sexes			Number of unsuccessful stop-smoking attempts	ACE touchscreen question "How many times did you try to give up smoking before you were successful?" The following checks were performed: If answer If answer > 200 then rejected If answer > 20 then participant asked to confirm If the participant activated the Help button they were shown the message: If you are unsure, please provide an estimate or select Do not know. ~F2926~ was collected from pa…		UK Biobank Assessment Centre > Touchscreen > Lifestyle and environment > Smoking	96653	43827	52824				AFR,CSA,EAS,EUR,MID	5		0	543		612	232	94746	332							1.17		0.0516	0.763	0.0502	0.307	0.134		0.223	0.177	0.0152	0.264	1.17		0.0516	0.763	0.0502	0.307	0.134
continuous	2946	both_sexes		irnt	Father's age	ACE touchscreen question "What is his age now?" The following checks were performed: If answer If answer > 122 then rejected If answer If answer > 105 then participant asked to confirm ~F2946~ was collected from participants who indicated their father is still alive, as defined by their answers to ~F1797~ or, if they are adopted, their adopted father is still alive, as defined by their answers to…		UK Biobank Assessment Centre > Touchscreen > Family history	99419	55134	44282				AFR,CSA,EAS,EUR,MID	5		0	1892		2195	820	93837	410							2		0.261	0.955	0.0946	1.44	0.604		0.1	0.637	0.0112	0.599	2		0.261	0.955	0.0946	1.44	0.604
continuous	2966	both_sexes		irnt	Age high blood pressure diagnosed	ACE touchscreen question "What was your age when the high blood pressure was first diagnosed?" The following checks were performed: If answer If answer > Participants age then rejected If answer If answer > 69 then participant asked to confirm If the participant activated the Help button they were shown the message: If you are unsure, please provide an estimate or select Do not know. ~F2966~ was …		UK Biobank Assessment Centre > Touchscreen > Health and medical history > Medical conditions	106692	49370	57320				AFR,CSA,EAS,EUR	4		0	2164		2248	515	101585								0.798		0.192	0.353	0.0624		0.303		0.0994	1.24	0.0111		0.798		0.192	0.353	0.0624		0.303
continuous	30000	both_sexes		irnt	White blood cell (leukocyte) count	Result of "White Blood Cell Count" assay, performed on blood sample, obtained from UK Biobank assessment centre visit. White blood count is the number of leukocytes. Analyser operating range was 0 to 9x10^11 cells/Litre. Typical reference range is 3.5x10^9 to 9.6x10^9 cells/Litre.		Biological samples > Assay results > Blood assays > Blood count	427933	230838	197093	416522	224155	192367	AFR,AMR,CSA,EAS,EUR,MID	6	CSA,EUR	2	6281	950	8532	2632	407990	1548							0.818	-0.0275	0.267	0.245	0.21	0.427	0.401	0.326	0.0461	0.181	0.0112	0.133	0.818	-0.0275	0.267	0.245	0.21	0.427	0.401
continuous	30010	both_sexes		irnt	Red blood cell (erythrocyte) count	Result of "Red Blood Cell Count" assay, performed on blood sample, obtained from UK Biobank assessment centre visit. Red blood cells is the number of erythrocytes. Analyser operating range was 0 to 2x10^13 cells/Litre. Typical reference range is 3.9x10^12 to 5.5x10^12 cells/Litre.		Biological samples > Assay results > Blood assays > Blood count	427938	230841	197095	418075	224814	193259	AFR,AMR,CSA,EAS,EUR,MID	6	CSA,EUR,MID	3	6281	950	8532	2632	407995	1548							0.573	0.225	0.368	0.563	0.214	0.507	0.148	0.155	0.0445	0.176	0.0122	0.112	0.573	0.225	0.368	0.563	0.214	0.507	0.148
continuous	30020	both_sexes		irnt	Haemoglobin concentration	Result of "Haemoglobin Concentration" assay, performed on blood sample, obtained from UK Biobank assessment centre visit. Analyser operating range was 0 to 99.9g/dL Typical reference range is 12.1 to 16.3g/dL		Biological samples > Assay results > Blood assays > Blood count	427937	230841	197094	416526	224158	192368	AFR,AMR,CSA,EAS,EUR,MID	6	CSA,EUR	2	6281	950	8532	2632	407994	1548							0.211	0.172	0.314	0.209	0.182	0.3	0.0928	0.19	0.0415	0.13	0.0185	0.0898	0.211	0.172	0.314	0.209	0.182	0.3	0.0928
continuous	30030	both_sexes		irnt	Haematocrit percentage	Result of "Haematocrit" assay, performed on blood sample, obtained from UK Biobank assessment centre visit. Haematocrit Percentage is the relative volume of packed erythrocytes to whole blood, computed by the formula: (red blood cells x mean corpuscular volume) / 10. Analyser operating range was 0 to 99.9% Typical reference range is 35.4 to 47.2%		Biological samples > Assay results > Blood assays > Blood count	427938	230841	197095	416527	224158	192369	AFR,AMR,CSA,EAS,EUR,MID	6	CSA,EUR	2	6281	950	8532	2632	407995	1548							0.259	0.144	0.315	0.163	0.17	0.362	0.0911	0.197	0.0388	0.161	0.0149	0.113	0.259	0.144	0.315	0.163	0.17	0.362	0.0911
continuous	30040	both_sexes		irnt	Mean corpuscular volume	Result of "Mean Corpuscular Volume" assay, performed on blood sample, obtained from UK Biobank assessment centre visit. Mean Corpuscular Haemoglobin Concentration (pg) is the weight of hemoglobin in the average erythrocyte, computed by the formula: MCH = (hemoglobin/red blood cells) x 10.		Biological samples > Assay results > Blood assays > Blood count	427936	230840	197094	416525	224157	192368	AFR,AMR,CSA,EAS,EUR,MID	6	CSA,EUR	2	6281	950	8532	2632	407993	1548							0.368	0.401	0.412	0.271	0.229	0.15	0.174	0.18	0.0487	0.116	0.0212	0.104	0.368	0.401	0.412	0.271	0.229	0.15	0.174
continuous	30050	both_sexes		irnt	Mean corpuscular haemoglobin	Result of "Mean Corpuscular Haemoglobin" assay, performed on blood sample, obtained from UK Biobank assessment centre visit.		Biological samples > Assay results > Blood assays > Blood count	427935	230839	197094	416524	224156	192368	AFR,AMR,CSA,EAS,EUR,MID	6	CSA,EUR	2	6281	950	8532	2632	407992	1548							0.342	0.694	0.386	0.335	0.209	0.239	0.19	0.444	0.0485	0.105	0.0192	0.194	0.342	0.694	0.386	0.335	0.209	0.239	0.19
continuous	30060	both_sexes		irnt	Mean corpuscular haemoglobin concentration	Result of "Mean Corpuscular Haemoglobin Concentration" assay, performed on blood sample, obtained from UK Biobank assessment centre visit. Mean Corpuscular Haemoglobin Concentration (g/dL) is the average weight of haemoglobin in a measured dilution, computed by the formula: (haemoglobin/haematocrit) x 100.		Biological samples > Assay results > Blood assays > Blood count	427943	230837	197092	416532	224154	192366	AFR,AMR,CSA,EAS,EUR,MID	6	CSA,EUR	2	6281	950	8532	2632	408000	1548							0.045	0.264	0.247	0.334	0.0635	0.298	0.111	0.175	0.0493	0.116	0.0127	0.142	0.045	0.264	0.247	0.334	0.0635	0.298	0.111
continuous	30070	both_sexes		irnt	Red blood cell (erythrocyte) distribution width	Result of "Red Distribution Width" assay, performed on blood sample, obtained from UK Biobank assessment centre visit. Red blood cell Distribution Width is the size distribution spread of the erythrocyte population derived from the red blood cell histogram. It is the coefficient of variation (CV) expressed in % of the red blood cell size distribution.		Biological samples > Assay results > Blood assays > Blood count	427936	230840	197094	416525	224157	192368	AFR,AMR,CSA,EAS,EUR,MID	6	CSA,EUR	2	6281	950	8532	2632	407993	1548							0.118	0.604	0.331	0.452	0.21	0.533	0.0896	0.169	0.0451	0.121	0.0187	0.135	0.118	0.604	0.331	0.452	0.21	0.533	0.0896
continuous	30080	both_sexes		irnt	Platelet count	Result of "Platelet Count" assay, performed on blood sample, obtained from UK Biobank assessment centre visit. Platelet count is the number of thrombocytes derived from the platelet histogram.		Biological samples > Assay results > Blood assays > Blood count	427935	230838	197095	425437	229571	195866	AFR,AMR,CSA,EAS,EUR,MID	6	AFR,CSA,EAS,EUR	4	6281	950	8532	2632	407992	1548							0.404	-0.0605	0.352	0.524	0.282	0.414	0.0799	0.416	0.0523	0.129	0.0177	0.0971	0.404	-0.0605	0.352	0.524	0.282	0.414	0.0799
continuous	30090	both_sexes		irnt	Platelet crit	Result of "Platelet Crit" assay, performed on blood sample, obtained from UK Biobank assessment centre visit. Platelet Crit is a computed value that represents the platelet packed cell volume.		Biological samples > Assay results > Blood assays > Blood count	427931	230836	197093	416520	224153	192367	AFR,AMR,CSA,EAS,EUR,MID	6	CSA,EUR	2	6281	950	8532	2632	407988	1548							0.285	-0.013	0.316	0.259	0.246	0.355	0.0836	0.348	0.0517	0.129	0.0138	0.1	0.285	-0.013	0.316	0.259	0.246	0.355	0.0836
continuous	30100	both_sexes		irnt	Mean platelet (thrombocyte) volume	Result of "Mean Platelet Volume" assay, performed on blood sample, obtained from UK Biobank assessment centre visit. Mean Platelet Volume is the average volume of individual platelets derived from the platelet histogram.		Biological samples > Assay results > Blood assays > Blood count	427930	230835	197093	422800	227832	194968	AFR,AMR,CSA,EAS,EUR,MID	6	AFR,CSA,EUR	3	6281	950	8532	2632	407987	1548							0.507	0.242	0.479	0.397	0.281	0.198	0.0945	0.171	0.0516	0.11	0.019	0.121	0.507	0.242	0.479	0.397	0.281	0.198	0.0945
continuous	30110	both_sexes		irnt	Platelet distribution width	Result of "Platelet Distribution Width" assay, performed on blood sample, obtained from UK Biobank assessment centre visit. Platelet Distribution Width is the coefficient of variation of platelet size.		Biological samples > Assay results > Blood assays > Blood count	427930	230835	197093	416519	224152	192367	AFR,AMR,CSA,EAS,EUR,MID	6	CSA,EUR	2	6281	950	8532	2632	407987	1548							0.17	0.119	0.37	0.266	0.205	0.149	0.0817	0.26	0.0534	0.12	0.0166	0.149	0.17	0.119	0.37	0.266	0.205	0.149	0.0817
continuous	30120	both_sexes		irnt	Lymphocyte count	Result of "Lymphocytes Number" assay, performed on blood sample, obtained from UK Biobank assessment centre visit. Lymphocyte count is the proportion of ( lymphoctyes / 100 ) x white blood cell count		Biological samples > Assay results > Blood assays > Blood count	427154	230434	196718	415767	223763	192004	AFR,AMR,CSA,EAS,EUR,MID	6	CSA,EUR	2	6262	949	8502	2630	407265	1546							0.238	-0.0954	0.348	0.219	0.214	0.467	0.0917	0.19	0.0468	0.191	0.0137	0.131	0.238	-0.0954	0.348	0.219	0.214	0.467	0.0917
continuous	30130	both_sexes		irnt	Monocyte count	Result of "Monocytes Number" assay, performed on blood sample, obtained from UK Biobank assessment centre visit. Monocyte count is the proportion of ( monoctyes / 100 ) x white blood cell count.		Biological samples > Assay results > Blood assays > Blood count	427154	230434	196718	415767	223763	192004	AFR,AMR,CSA,EAS,EUR,MID	6	CSA,EUR	2	6262	949	8502	2630	407265	1546							0.377	-0.0682	0.279	0.436	0.194	0.313	0.104	0.178	0.0512	0.139	0.0155	0.122	0.377	-0.0682	0.279	0.436	0.194	0.313	0.104
continuous	30140	both_sexes		irnt	Neutrophill count	Result of "Neutrophils Number" assay, performed on blood sample, obtained from UK Biobank assessment centre visit. Neutrophils count is the proportion of ( neutrophils / 100 ) x white blood cell count.		Biological samples > Assay results > Blood assays > Blood count	427154	230434	196718	417313	224419	192892	AFR,AMR,CSA,EAS,EUR,MID	6	CSA,EUR,MID	3	6262	949	8502	2630	407265	1546							1.15	0.315	0.221	0.108	0.174	0.51	0.545	0.331	0.0393	0.142	0.0102	0.107	1.15	0.315	0.221	0.108	0.174	0.51	0.545
continuous	30150	both_sexes		irnt	Eosinophill count	Result of "Eosinophils Number" assay, performed on blood sample, obtained from UK Biobank assessment centre visit. Eosinophils count is the proportion of ( eosinophils / 100 ) x white blood cell count.		Biological samples > Assay results > Blood assays > Blood count	427154	230434	196718	415767	223763	192004	AFR,AMR,CSA,EAS,EUR,MID	6	CSA,EUR	2	6262	949	8502	2630	407265	1546							0.12	0.467	0.257	0.433	0.201	0.278	0.0867	0.84	0.0479	0.12	0.0133	0.109	0.12	0.467	0.257	0.433	0.201	0.278	0.0867
continuous	30160	both_sexes			Basophill count	Result of "Basophils Number" assay, performed on blood sample, obtained from UK Biobank assessment centre visit. Basophils count is the proportion of ( basophils / 100 ) x white blood cell count.		Biological samples > Assay results > Blood assays > Blood count	426217	229823	196380				AFR,CSA,EAS,EUR,MID	5		0	6262		8502	2630	407277	1546							-0.0366		0.217	0.241	0.0237	0.219	0.0861		0.0433	0.143	0.0038	0.14	-0.0366		0.217	0.241	0.0237	0.219	0.0861
continuous	30180	both_sexes		irnt	Lymphocyte percentage	Result of "Lymphocytes Percentage" assay, performed on blood sample, obtained from UK Biobank assessment centre visit. Lymphocytes (Percentage) is calculated as the proportion of lymphocytes in the leukocytes.		Biological samples > Assay results > Blood assays > Blood count	427171	230437	196720	417330	224422	192894	AFR,AMR,CSA,EAS,EUR,MID	6	CSA,EUR,MID	3	6262	949	8502	2630	407282	1546							0.588	0.116	0.252	-0.0144	0.157	0.658	0.251	0.247	0.0429	0.129	0.0103	0.0876	0.588	0.116	0.252	-0.0144	0.157	0.658	0.251
continuous	30190	both_sexes		irnt	Monocyte percentage	Result of "Monocytes Percentage" assay, performed on blood sample, obtained from UK Biobank assessment centre visit. Monocytes (percentage) is calculated as the proportion of monocytes in the leukocytes.		Biological samples > Assay results > Blood assays > Blood count	427159	230437	196720	417318	224422	192894	AFR,AMR,CSA,EAS,EUR,MID	6	CSA,EUR,MID	3	6262	949	8502	2630	407270	1546							0.335	0.514	0.233	0.303	0.16	0.672	0.121	0.206	0.0438	0.136	0.0144	0.143	0.335	0.514	0.233	0.303	0.16	0.672	0.121
continuous	30200	both_sexes		irnt	Neutrophill percentage	Result of "Neutrophils Percentage" assay, performed on blood sample, obtained from UK Biobank assessment centre visit. Neutrophils (Percentage) is calculated as the proportion of neutrophils in the leukocytes.		Biological samples > Assay results > Blood assays > Blood count	427171	230437	196720	417330	224422	192894	AFR,AMR,CSA,EAS,EUR,MID	6	CSA,EUR,MID	3	6262	949	8502	2630	407282	1546							0.702	1.09	0.271	-0.041	0.149	0.731	0.316	0.877	0.0429	0.122	0.0109	0.123	0.702	1.09	0.271	-0.041	0.149	0.731	0.316
continuous	30210	both_sexes		irnt	Eosinophill percentage	Result of "Eosinophils Percentage" assay, performed on blood sample, obtained from UK Biobank assessment centre visit. Eosinophils (Percentage) is calculated as the proportion of eosinophils in the leukocytes.		Biological samples > Assay results > Blood assays > Blood count	427159	230437	196720	415772	223766	192006	AFR,AMR,CSA,EAS,EUR,MID	6	CSA,EUR	2	6262	949	8502	2630	407270	1546							0.132	0.383	0.256	0.0829	0.196	0.374	0.0777	0.997	0.0446	0.107	0.0136	0.169	0.132	0.383	0.256	0.0829	0.196	0.374	0.0777
continuous	30220	both_sexes		irnt	Basophill percentage	Result of "Basophils Percentage" assay, performed on blood sample, obtained from UK Biobank assessment centre visit. Basophils (Percentage) is calculated as the proportion of basophils in the leukocytes.		Biological samples > Assay results > Blood assays > Blood count	427171	230437	196720				AFR,AMR,CSA,EAS,EUR,MID	6		0	6262	949	8502	2630	407282	1546							-0.0511	0.247	0.183	0.289	0.0418	0.233	0.0761	0.26	0.0483	0.0978	0.0058	0.11	-0.0511	0.247	0.183	0.289	0.0418	0.233	0.0761
continuous	30240	both_sexes		irnt	Reticulocyte percentage	Result of "Reticulocytes Percentage" assay, performed on blood sample, obtained from UK Biobank assessment centre visit. Reticulocytes (Percentage) is the number of reticulocytes as a percentage of red blood cells.		Biological samples > Assay results > Blood assays > Blood count	420793	226909	193882	403926	218310	185616	AFR,AMR,CSA,EAS,EUR,MID	6	EAS,EUR	2	6108	926	8315	2582	401344	1518							0.259	0.79	0.198	0.582	0.201	0.16	0.104	0.391	0.0509	0.138	0.014	0.12	0.259	0.79	0.198	0.582	0.201	0.16	0.104
continuous	30250	both_sexes		irnt	Reticulocyte count	Result of "Reticulocytes Number" assay, performed on blood sample, obtained from UK Biobank assessment centre visit. Reticulocytes count is computed from the reticulocyte per cent multiplied by the red blood cell count.		Biological samples > Assay results > Blood assays > Blood count	420794	226909	193883	412242	222093	190149	AFR,AMR,CSA,EAS,EUR,MID	6	CSA,EAS,EUR	3	6108	926	8315	2582	401345	1518							0.39	0.797	0.226	0.626	0.208	0.11	0.105	0.478	0.056	0.13	0.0135	0.116	0.39	0.797	0.226	0.626	0.208	0.11	0.105
continuous	30260	both_sexes		irnt	Mean reticulocyte volume	Result of "Mean Reticulocytes Volume" assay, performed on blood sample, obtained from UK Biobank assessment centre visit. Mean Reticulocytes volume is the average volume of all reticulocytes, calculated from the reticulocytes (percentage).		Biological samples > Assay results > Blood assays > Blood count	420792	226908	193882	409659	220392	189267	AFR,AMR,CSA,EAS,EUR,MID	6	CSA,EUR	2	6107	926	8315	2582	401344	1518							0.338	-0.454	0.31	0.233	0.197	0.485	0.118	0.378	0.0422	0.127	0.0172	0.161	0.338	-0.454	0.31	0.233	0.197	0.485	0.118
continuous	30270	both_sexes		irnt	Mean sphered cell volume	Result of "Mean Sphered Cells Volume" assay, performed on blood sample, obtained from UK Biobank assessment centre visit.		Biological samples > Assay results > Blood assays > Blood count	420794	226909	193883	415768	223969	191799	AFR,AMR,CSA,EAS,EUR,MID	6	AFR,CSA,EUR	3	6108	926	8315	2582	401345	1518							0.428	-0.19	0.306	0.0282	0.206	0.309	0.107	0.328	0.0425	0.134	0.0156	0.12	0.428	-0.19	0.306	0.0282	0.206	0.309	0.107
continuous	30280	both_sexes		irnt	Immature reticulocyte fraction	Result of "Immature Reticulocytes Fraction" assay, performed on blood sample, obtained from UK Biobank assessment centre visit. Immature Reticulocytes Fraction (Percentage) is an indication of new reticulocyte synthesis and is calculated from the reticulocytes (Percentage) as the total number of reticulocyte events in the outermost light scattering region, corresponding to immature reticulocytes,…		Biological samples > Assay results > Blood assays > Blood count	420792	226908	193882	409659	220392	189267	AFR,AMR,CSA,EAS,EUR,MID	6	CSA,EUR	2	6107	926	8315	2582	401344	1518							0.22	0.141	0.305	0.299	0.145	0.295	0.104	0.203	0.0512	0.121	0.0117	0.0864	0.22	0.141	0.305	0.299	0.145	0.295	0.104
continuous	30290	both_sexes		irnt	High light scatter reticulocyte percentage	Result of "High Light Scatter Reticulocytes Percentage" assay, performed on blood sample, obtained from UK Biobank assessment centre visit. High Light Scatter Reticulocytes (Percentage) is computed as: (HLR / Total Erythrocytes) x 100.		Biological samples > Assay results > Blood assays > Blood count	419868	226315	193551	409660	220393	189267	AFR,CSA,EAS,EUR,MID	5	CSA,EUR	2	6108		8315	2582	401345	1518							0.286		0.235	0.415	0.223	0.27	0.084		0.0471	0.107	0.015	0.093	0.286		0.235	0.415	0.223	0.27	0.084
continuous	30300	both_sexes		irnt	High light scatter reticulocyte count	Result of "High Light Scatter Reticulocytes Number" assay, performed on blood sample, obtained from UK Biobank assessment centre visit. High Light Scatter Reticulocytes Count is calculated as: (HLR / Total Erythrocytes) x red blood cells		Biological samples > Assay results > Blood assays > Blood count	419868	226315	193551	415768	223969	191799	AFR,CSA,EAS,EUR,MID	5	AFR,CSA,EUR	3	6108		8315	2582	401345	1518							0.412		0.242	0.426	0.225	0.229	0.1		0.0492	0.119	0.0142	0.13	0.412		0.242	0.426	0.225	0.229	0.1
continuous	30500	both_sexes		irnt	Microalbumin in urine	Measured by immunoturbidimetric analysis on a Beckman Coulter AU5400.		Biological samples > Assay results > Urine assays	134651	64889	69759				AFR,AMR,CSA,EAS,EUR,MID	6		0	3036	324	3085	826	126730	650							-0.232	0.619	0.2	1.06	0.0362	-0.0686	0.169	5.95	0.094	0.476	0.008	0.207	-0.232	0.619	0.2	1.06	0.0362	-0.0686	0.169
continuous	30510	both_sexes		irnt	Creatinine (enzymatic) in urine	Measured by enzymatic analysis on a Beckman Coulter AU5400.		Biological samples > Assay results > Urine assays	428416	230997	197405	416954	224280	192662	AFR,AMR,CSA,EAS,EUR,MID	6	CSA,EUR	2	6378	938	8469	2621	408485	1525							0.163	0.266	0.218	0.0774	0.0705	0.261	0.097	0.244	0.0469	0.113	0.0036	0.0984	0.163	0.266	0.218	0.0774	0.0705	0.261	0.097
continuous	30520	both_sexes		irnt	Potassium in urine	Measured by ISE (ion selective electrode) analysis on a Beckman Coulter AU5400.		Biological samples > Assay results > Urine assays	427508	230515	196979	416054	223805	192237	AFR,AMR,CSA,EAS,EUR,MID	6	CSA,EUR	2	6375	938	8456	2617	407598	1524							0.288	-0.0829	0.187	0.209	0.0468	0.46	0.109	0.365	0.0424	0.119	0.0034	0.138	0.288	-0.0829	0.187	0.209	0.0468	0.46	0.109
continuous	30530	both_sexes		irnt	Sodium in urine	Measured by ISE (ion selective electrode) analysis using Beckman Coulter AU5400.		Biological samples > Assay results > Urine assays	427512	230299	197199	417586	224230	193342	AFR,AMR,CSA,EAS,EUR,MID	6	CSA,EUR,MID	3	6370	937	8453	2619	407610	1523							0.255	0.0476	0.182	0.269	0.0772	0.507	0.104	0.177	0.0426	0.116	0.0038	0.0939	0.255	0.0476	0.182	0.269	0.0772	0.507	0.104
continuous	3062	both_sexes		irnt	Forced vital capacity (FVC)	FVC value calculated from blow		UK Biobank Assessment Centre > Physical measures > Spirometry	401479	218493	182972	398961	216832	182115	AFR,CSA,EAS,EUR,MID	5	AFR,CSA,EUR,MID	4	5978		8080	2518	383471	1432							0.499		0.284	0.407	0.223	0.58	0.101		0.05	0.143	0.01	0.115	0.499		0.284	0.407	0.223	0.58	0.101
continuous	3063	both_sexes		irnt	Forced expiratory volume in 1-second (FEV1)	FEV1 value calculated from blow		UK Biobank Assessment Centre > Physical measures > Spirometry	401479	218493	182972	398961	216832	182115	AFR,CSA,EAS,EUR,MID	5	AFR,CSA,EUR,MID	4	5978		8080	2518	383471	1432							0.445		0.251	0.503	0.205	0.63	0.101		0.0459	0.111	0.0089	0.104	0.445		0.251	0.503	0.205	0.63	0.101
continuous	3064	both_sexes		irnt	Peak expiratory flow (PEF)	Peak expiratory flow during blow		UK Biobank Assessment Centre > Physical measures > Spirometry	402369	219070	183285	397529	216228	181289	AFR,AMR,CSA,EAS,EUR,MID	6	AFR,CSA,EUR	3	5978	890	8080	2518	383471	1432							0.334	0.363	0.325	0.434	0.112	0.376	0.079	0.237	0.0571	0.147	0.0062	0.102	0.334	0.363	0.325	0.434	0.112	0.376	0.079
continuous	3077	both_sexes			Seating box height	The height of the box that participant sat on for sitting-height measurement ~F51~		UK Biobank Assessment Centre > Physical measures > Anthropometry > Body size measures	439689	237824	201851				AFR,AMR,CSA,EAS,EUR,MID	6		0	6554	972	8649	2698	419245	1571							0.0992	-0.145	0.112	0.169	0.0176	0.711	0.0777	0.211	0.0503	0.0913	0.0032	0.117	0.0992	-0.145	0.112	0.169	0.0176	0.711	0.0777
continuous	3143	both_sexes		irnt	Ankle spacing width	Ankle width as indicated by the spacing between measurement transducer pads on heel		UK Biobank Assessment Centre > Physical measures > Bone-densitometry of heel	250303	135559	114739	245561	132826	112730	AFR,AMR,CSA,EAS,EUR,MID	6	CSA,EUR	2	2295	471	2635	1262	242926	714							0.125	0.0857	0.541	0.0093	0.335	0.265	0.435	0.407	0.0953	0.154	0.0146	0.128	0.125	0.0857	0.541	0.0093	0.335	0.265	0.435
continuous	3144	both_sexes		irnt	Heel Broadband ultrasound attenuation, direct entry	Broadband ultrasound attenuation through heel		UK Biobank Assessment Centre > Physical measures > Bone-densitometry of heel	250282	135554	114728				AFR,AMR,CSA,EAS,EUR,MID	6		0	2294	471	2635	1262	242906	714							-1.44	0.132	0.253	0.334	0.276	0.393	0.387	0.354	0.0773	0.177	0.0208	0.181	-1.44	0.132	0.253	0.334	0.276	0.393	0.387
continuous	3147	both_sexes		irnt	Heel quantitative ultrasound index (QUI), direct entry	The QUI or 'stiffness' is based on measure of the speed of sound and broadband ultrasound attenuation. Direct entry.		UK Biobank Assessment Centre > Physical measures > Bone-densitometry of heel	250298	135559	114739				AFR,AMR,CSA,EAS,EUR,MID	6		0	2295	471	2635	1262	242921	714							-1.47	0.7	0.323	0.442	0.295	0.59	0.458	0.394	0.0899	0.209	0.0209	0.171	-1.47	0.7	0.323	0.442	0.295	0.59	0.458
continuous	3148	both_sexes		irnt	Heel bone mineral density (BMD)	Estimation of bone mineral density (BMD) in the heel is based on the Quantitative Ultrasound Index through the calcaneus. Direct entry.		UK Biobank Assessment Centre > Physical measures > Bone-densitometry of heel	250178	135544	114634	245442	132813	112629	AFR,AMR,CSA,EAS,EUR,MID	6	CSA,EUR	2	2292	471	2633	1260	242809	713							-2.61	0.415	0.311	0.426	0.297	0.523	0.953	0.405	0.0737	0.148	0.0209	0.186	-2.61	0.415	0.311	0.426	0.297	0.523	0.953
continuous	3526	both_sexes		irnt	Mother's age at death	ACE touchscreen question "What was her age when she died?" The following checks were performed: If answer If answer > 122 then rejected If answer If answer > 105 then participant asked to confirm ~F3526~ was collected from participants who indicated their mother has died, as defined by their answers to ~F1835~ or, if they are adopted, their adopted mother has died, as defined by their answers to …		UK Biobank Assessment Centre > Touchscreen > Family history	257748	138880	118862				AFR,AMR,CSA,EAS,EUR	5		0	2761	403	4208	1129	249247								-1.64	0.525	0.387	0.228	0.0178		0.568	0.951	0.0931	0.147	0.0042		-1.64	0.525	0.387	0.228	0.0178		0.568
continuous	3536	both_sexes		irnt	Age started hormone-replacement therapy (HRT)	ACE touchscreen question "How old were you when you first used HRT?" The following checks were performed: If answer If answer > Participants age then rejected If answer If answer > 65 then participant asked to confirm If the participant activated the Help button they were shown the message: If you are unsure, please provide an estimate or select Do not know. ~F3536~ was collected from women who i…		UK Biobank Assessment Centre > Touchscreen > Sex-specific factors > Female-specific factors	82165	82164	0				AFR,AMR,CSA,EAS,EUR,MID	6		0	593	164	722	265	80266	155											0.0827						0.0155						0.0827
continuous	3546	both_sexes		irnt	Age last used hormone-replacement therapy (HRT)	ACE touchscreen question "How old were you when you last used HRT?" The following checks were performed: If answer If answer > Participants age then rejected If answer If answer > 65 then participant asked to confirm If the participant activated the Help button they were shown the message: If you are currently using HRT select Still taking HRT. If you are unsure, please provide an estimate or sel…		UK Biobank Assessment Centre > Touchscreen > Sex-specific factors > Female-specific factors	68202	68202	0				AFR,CSA,EAS,EUR	4		0	477		605	214	66906												0.0442						0.0149						0.0442
continuous	3581	both_sexes		irnt	Age at menopause (last menstrual period)	ACE touchscreen question "How old were you when your periods stopped?" The following checks were performed: If answer If answer > Participants age then rejected If answer > 70 then rejected If answer If answer > 60 then participant asked to confirm If the participant activated the Help button they were shown the message: If you are unsure, please provide an estimate or select Do not know. ~F3581~…		UK Biobank Assessment Centre > Touchscreen > Sex-specific factors > Female-specific factors	135945	135941	0				AFR,AMR,CSA,EAS,EUR,MID	6		0	1567	329	2055	771	130933	290											0.128						0.0131						0.128
continuous	3637	both_sexes			Frequency of other exercises in last 4 weeks	ACE touchscreen question "How many times in the last 4 weeks did you do other exercises such as swimming, cycling, keep fit?" If the participant activated the Help button they were shown the message: If you are unsure, please provide an estimate or select Do not know. ~F3637~ was collected from all participants who indicated that they spent time doing other exercises (e.g. swimming, cycling, keep…		UK Biobank Assessment Centre > Touchscreen > Lifestyle and environment > Physical activity	207449	115482	91958				AFR,AMR,CSA,EAS,EUR,MID	6		0	2320	401	2855	1112	200256	505							-4.43	0.775	0.358	0.251	0.0125	2.52	1.49	0.715	0.0805	0.36	0.005	1.68	-4.43	0.775	0.358	0.251	0.0125	2.52	1.49
continuous	3647	both_sexes			Duration of other exercises	ACE touchscreen question "Each time you did other exercises such as swimming, cycling, keep fit, about how long did you spend doing them?" If the participant activated the Help button they were shown the message: If you are unsure, please provide an estimate or select Do not know. ~F3647~ was collected from all participants who indicated that they spent time doing other exercises (e.g. swimming, …		UK Biobank Assessment Centre > Touchscreen > Lifestyle and environment > Physical activity	207625	115570	92046				AFR,AMR,CSA,EAS,EUR,MID	6		0	2332	404	2861	1119	200403	506							-0.325	0.246	0.107	0.108	0.0187	0.867	0.413	0.513	0.108	0.344	0.0047	0.319	-0.325	0.246	0.107	0.108	0.0187	0.867	0.413
continuous	3710	both_sexes			Length of menstrual cycle	ACE touchscreen question "How many days is your usual menstrual cycle? (The number of days between each menstrual period)" The following checks were performed: If answer If answer > 365 then rejected If answer If answer > 60 then participant asked to confirm ~F3710~ was collected from women who indicated that their periods had not stopped (menopause), as defined by their answers to ~F2724~		UK Biobank Assessment Centre > Touchscreen > Sex-specific factors > Female-specific factors	41152	41150	0				AFR,AMR,CSA,EAS,EUR	5		0	1082	178	1053	566	38273												0.0848						0.0248						0.0848
continuous	3761	both_sexes		irnt	Age hay fever, rhinitis or eczema diagnosed	ACE touchscreen question "What was your age when the hayfever, rhinitis or eczema was first diagnosed?" The following checks were performed: If answer If answer > Participants age then rejected If answer If answer > 69 then participant asked to confirm If the participant activated the Help button they were shown the message: If you are unsure, please provide an estimate or select Do not know. ~F3…		UK Biobank Assessment Centre > Touchscreen > Health and medical history > Medical conditions	87769	49793	37975				AFR,AMR,CSA,EAS,EUR	5		0	1437	234	1618	852	83628								1.73	-0.469	0.394	0.154	0.0818		0.606	0.437	0.106	0.26	0.0139		1.73	-0.469	0.394	0.154	0.0818		0.606
continuous	3786	both_sexes		irnt	Age asthma diagnosed	ACE touchscreen question "What was your age when the asthma was first diagnosed?" The following checks were performed: If answer If answer > Participants age then rejected If answer If answer > 69 then participant asked to confirm If the participant activated the Help button they were shown the message: If you are unsure, please provide an estimate or select Do not know. ~F3786~ was collected fro…		UK Biobank Assessment Centre > Touchscreen > Health and medical history > Medical conditions	44847	25456	19390				AFR,CSA,EAS,EUR	4		0	650		927	201	43069								1.25		0.442	1.17	0.115		0.192		0.13	0.22	0.0261		1.25		0.442	1.17	0.115		0.192
continuous	3839	both_sexes			Number of spontaneous miscarriages	ACE touchscreen question "How many spontaneous miscarriages? (enter 0 if none)" The following checks were performed: If answer If answer > 35 then rejected If answer > 11 then participant asked to confirm ~F3839~ was collected from women who indicated that they had had a stillbirth, spontaneous miscarriage or termination, as defined by their answers to ~F2774~		UK Biobank Assessment Centre > Touchscreen > Sex-specific factors > Female-specific factors	75134	75129	0				AFR,AMR,CSA,EAS,EUR,MID	6		0	1902	280	1407	606	70687	252											0.0519						0.0133						0.0519
continuous	3849	both_sexes			Number of pregnancy terminations	ACE touchscreen question "How many terminations? (enter 0 if none)" The following checks were performed: If answer If answer > 35 then rejected If answer > 11 then participant asked to confirm ~F3849~ was collected from women who indicated that they had had a stillbirth, spontaneous miscarriage or termination, as defined by their answers to ~F2774~		UK Biobank Assessment Centre > Touchscreen > Sex-specific factors > Female-specific factors	74800	74795	0				AFR,AMR,CSA,EAS,EUR,MID	6		0	1853	280	1369	603	70447	248											0.0522						0.0141						0.0522
continuous	398	both_sexes			Number of correct matches in round	This is the number of correct matches in the round. It should always be 3 for a 2x3 game and 6 for a 3x4 game, unless the participant abandoned before finishing.		UK Biobank Assessment Centre > Cognitive function > Pairs matching	440535	238185	202336	428720	231227	197481	AFR,CSA,EAS,EUR,MID	5	CSA,EUR	2	6597		8769	2670	419951	1581							-0.126		0.215	0.0734	0.0159	0.259	0.0711		0.0392	0.144	0.0025	0.0991	-0.126		0.215	0.0734	0.0159	0.259	0.0711
continuous	399	both_sexes		irnt	Number of incorrect matches in round	A value of 0 indicates the participant made no mistakes.		UK Biobank Assessment Centre > Cognitive function > Pairs matching	440535	238185	202336				AFR,AMR,CSA,EAS,EUR,MID	6		0	6597	967	8769	2670	419951	1581							-0.0424	-0.494	0.149	0.208	0.0579	0.23	0.0797	0.453	0.0428	0.109	0.003	0.0772	-0.0424	-0.494	0.149	0.208	0.0579	0.23	0.0797
continuous	400	both_sexes		irnt	Time to complete round			UK Biobank Assessment Centre > Cognitive function > Pairs matching	430756	233261	197482	427440	231073	196354	AFR,AMR,CSA,EAS,EUR,MID	6	AFR,CSA,EUR,MID	4	5795	915	7189	2401	413099	1357							0.639	0.5	0.269	0.515	0.096	0.487	0.111	0.302	0.05	0.192	0.0048	0.115	0.639	0.5	0.269	0.515	0.096	0.487	0.111
continuous	403	both_sexes			Number of times snap-button pressed	This indicates the number of times the snap-button was pressed (i.e. the user indicated the cards matched) in each round.		UK Biobank Assessment Centre > Cognitive function > Reaction time	438776	237317	201445				AFR,CSA,EAS,EUR,MID	5		0	6466		8409	2608	418795	1540							0.00379		0.0516	0.0118	0.0091	0.192	0.0933		0.0441	0.119	0.0023	0.0953	0.00379		0.0516	0.0118	0.0091	0.192	0.0933
continuous	404	both_sexes		irnt	Duration to first press of snap-button in each round	This gives the interval between the cards being displayed and the participant pressing the snap-button to indicate a match. Note that the time is recorded regardless of whether the cards shown formed a matching pair. ~F401~ and ~F402~ need to be compared to determine if the cards were the same. Each pair was displayed for 2 seconds, followed by a 1 second gap. If the button-press occurred during …		UK Biobank Assessment Centre > Cognitive function > Reaction time	436796	236230	200552	425573	229620	195941	AFR,AMR,CSA,EAS,EUR,MID	6	CSA,EUR	2	6253	938	8138	2537	417435	1495							0.307	0.399	0.262	0.223	0.0845	0.33	0.0783	0.269	0.0503	0.118	0.0039	0.125	0.307	0.399	0.262	0.223	0.0845	0.33	0.0783
continuous	4079	both_sexes		irnt	Diastolic blood pressure, automated reading	Blood pressure, automated reading, diastolic. Two measures of blood pressure were taken a few moments apart. Range returned by the Omron device is is 0-255		UK Biobank Assessment Centre > Physical measures > Blood pressure	416959	225161	191786	405308	218306	186992	AFR,AMR,CSA,EAS,EUR,MID	6	CSA,EUR	2	6551	959	8641	2600	396667	1541							0.0958	0.04	0.223	0.358	0.148	0.13	0.0938	0.278	0.042	0.101	0.0067	0.109	0.0958	0.04	0.223	0.358	0.148	0.13	0.0938
continuous	4080	both_sexes		irnt	Systolic blood pressure, automated reading	Blood pressure, automated reading, systolic. Two measures of blood pressure were taken a few moments apart. Range returned by the Omron device is is 0-255		UK Biobank Assessment Centre > Physical measures > Blood pressure	416955	225159	191784	407904	220018	187876	AFR,AMR,CSA,EAS,EUR,MID	6	CSA,EAS,EUR	3	6551	959	8641	2600	396663	1541							0.0737	0.165	0.251	0.427	0.16	0.286	0.0769	0.245	0.038	0.105	0.0065	0.0931	0.0737	0.165	0.251	0.427	0.16	0.286	0.0769
continuous	4100	both_sexes		irnt	Ankle spacing width (left)	Left ankle width as indicated by the spacing between measurement transducer pads on heel		UK Biobank Assessment Centre > Physical measures > Bone-densitometry of heel	143411	77480	65924	137601	73933	63663	AFR,AMR,CSA,EAS,EUR,MID	6	CSA,EUR	2	3547	419	5431	1161	132170	683							0.12	2.75	0.328	0.114	0.31	0.848	0.208	1.75	0.0535	0.183	0.0163	0.273	0.12	2.75	0.328	0.114	0.31	0.848	0.208
continuous	4101	both_sexes		irnt	Heel broadband ultrasound attenuation (left)	Broadband ultrasound attenuation through left heel		UK Biobank Assessment Centre > Physical measures > Bone-densitometry of heel	143397	77477	65918	137588	73931	63657	AFR,AMR,CSA,EAS,EUR,MID	6	CSA,EUR	2	3546	419	5431	1161	132157	683							0.0566	1.27	0.303	0.593	0.261	0.206	0.186	0.75	0.0667	0.282	0.0231	0.108	0.0566	1.27	0.303	0.593	0.261	0.206	0.186
continuous	4104	both_sexes		irnt	Heel quantitative ultrasound index (QUI), direct entry (left)	The QUI or 'stiffness' is based on measure of the speed of sound and broadband ultrasound attenuation. Direct entry.		UK Biobank Assessment Centre > Physical measures > Bone-densitometry of heel	143406	77480	65924	137596	73933	63663	AFR,AMR,CSA,EAS,EUR,MID	6	CSA,EUR	2	3547	419	5431	1161	132165	683							0.0458	0.429	0.279	0.159	0.288	0.286	0.127	0.519	0.0582	0.177	0.0237	0.351	0.0458	0.429	0.279	0.159	0.288	0.286	0.127
continuous	4105	both_sexes		irnt	Heel bone mineral density (BMD) (left)	Estimation of bone mineral density (BMD) in the left heel is based on the Quantitative Ultrasound Index through the calcaneus. Direct entry.		UK Biobank Assessment Centre > Physical measures > Bone-densitometry of heel	142899	77191	65706	137514	73920	63594	AFR,CSA,EAS,EUR,MID	5	CSA,EUR	2	3545		5424	1160	132090	680							0.0705		0.308	0.282	0.283	0.347	0.125		0.0663	0.229	0.0235	0.142	0.0705		0.308	0.282	0.283	0.347	0.125
continuous	4106	both_sexes		irnt	Heel bone mineral density (BMD) T-score, automated (left)	This T-score is calculated from the ultrasound heel BMD measurement and is based on a person's bone density compared with what is normally expected in someone of the same sex. The units of the T-score are the number of standard deviations (SD) that the bone density is above or below the standard.		UK Biobank Assessment Centre > Physical measures > Bone-densitometry of heel	143406	77480	65924	137596	73933	63663	AFR,AMR,CSA,EAS,EUR,MID	6	CSA,EUR	2	3547	419	5431	1161	132165	683							0.123	-15.6	0.311	0.224	0.288	0.23	0.112	170	0.0682	0.148	0.0237	0.151	0.123	-15.6	0.311	0.224	0.288	0.23	0.112
continuous	4119	both_sexes		irnt	Ankle spacing width (right)	Right ankle width as indicated by the spacing between measurement transducer pads on heel		UK Biobank Assessment Centre > Physical measures > Bone-densitometry of heel	137973	74882	63084				AFR,AMR,EAS,EUR,MID	5		0	3575	420		1162	132131	685							0.201	1.75		0.443	0.305	0.432	0.169	1.27		0.257	0.0165	0.162	0.201	1.75		0.443	0.305	0.432	0.169
continuous	4120	both_sexes		irnt	Heel broadband ultrasound attenuation (right)	Broadband ultrasound attenuation through right heel		UK Biobank Assessment Centre > Physical measures > Bone-densitometry of heel	143387	77472	65913	137546	73919	63627	AFR,AMR,CSA,EAS,EUR,MID	6	CSA,EUR	2	3574	420	5429	1162	132117	685							-0.0628	0.637	0.311	0.453	0.252	0.198	0.153	0.555	0.0597	0.203	0.0226	0.313	-0.0628	0.637	0.311	0.453	0.252	0.198	0.153
continuous	4123	both_sexes		irnt	Heel quantitative ultrasound index (QUI), direct entry (right)	The QUI or 'stiffness' is based on measure of the speed of sound and broadband ultrasound attenuation. Direct entry.		UK Biobank Assessment Centre > Physical measures > Bone-densitometry of heel	143398	77473	65923	137556	73920	63636	AFR,AMR,CSA,EAS,EUR,MID	6	CSA,EUR	2	3575	420	5430	1162	132126	685							0.0341	1.58	0.279	0.139	0.275	-0.13	0.14	0.74	0.0542	0.294	0.0233	0.203	0.0341	1.58	0.279	0.139	0.275	-0.13	0.14
continuous	41235	both_sexes			Spells in hospital	This field holds the total number of known spells a participant has had in hospital, as derived from all of their available hospital Episode records. As the data does not always permit Episodes to be unambiguously amalgamated into Spells, the figures are approximate. In order to conduct detailed analyses of this data using the source information, researchers will need to gain access to the HESIN …		Health-related outcomes > Hospital inpatient > Summary Administration	290222	161660	128552				AFR,AMR,CSA,EAS,EUR,MID	6		0	4587	626	5944	1525	276501	1039							0.0759	-0.148	0.186	0.351	0.0383	0.2	0.108	0.876	0.0516	0.145	0.0041	0.141	0.0759	-0.148	0.186	0.351	0.0383	0.2	0.108
continuous	4124	both_sexes		irnt	Heel bone mineral density (BMD) (right)	Estimation of bone mineral density (BMD) in the left heel is based on the Quantitative Ultrasound Index through the calcaneus. Direct entry.		UK Biobank Assessment Centre > Physical measures > Bone-densitometry of heel	143297	77453	65842	137469	73903	63566	AFR,AMR,CSA,EAS,EUR,MID	6	CSA,EUR	2	3568	418	5419	1161	132050	681							-0.0178	2	0.338	0.227	0.275	0.0857	0.139	0.732	0.0611	0.182	0.0234	0.627	-0.0178	2	0.338	0.227	0.275	0.0857	0.139
continuous	4125	both_sexes		irnt	Heel bone mineral density (BMD) T-score, automated (right)	This T-score is calculated from the ultrasound heel BMD measurement and is based on a person's bone density compared with what is normally expected in someone of the same sex. The units of the T-score are the number of standard deviations (SD) that the bone density is above or below the standard.		UK Biobank Assessment Centre > Physical measures > Bone-densitometry of heel	143398	77473	65923	137556	73920	63636	AFR,AMR,CSA,EAS,EUR,MID	6	CSA,EUR	2	3575	420	5430	1162	132126	685							-0.0137	0.754	0.299	0.137	0.275	0.132	0.152	0.401	0.0562	0.166	0.0233	0.138	-0.0137	0.754	0.299	0.137	0.275	0.132	0.152
continuous	4194	both_sexes		irnt	Pulse rate	Pulse rate during arterial stiffness measurement		UK Biobank Assessment Centre > Physical measures > Arterial stiffness	148816	79781	69028	143315	76339	66969	AFR,AMR,CSA,EAS,EUR,MID	6	CSA,EUR,MID	3	3852	443	5650	1206	136938	727							0.179	0.485	0.238	0.422	0.126	0.763	0.152	0.948	0.0567	0.197	0.0115	0.137	0.179	0.485	0.238	0.422	0.126	0.763	0.152
continuous	4195	both_sexes		irnt	Pulse wave reflection index	reflection index is a measure of reflection A digital volume pulse can be considered to be the summation of a direct and a reflected component. The direct component is due to transmission of a pressure wave from the left ventricle to the finger via the most direct route. The reflected component is formed by pressure transmitted from the heart to the lower body where it is reflected back up the ao…		UK Biobank Assessment Centre > Physical measures > Arterial stiffness	148816	79781	69028	142588	76026	66557	AFR,AMR,CSA,EAS,EUR,MID	6	CSA,EUR	2	3852	443	5650	1206	136938	727							0.0686	-3.63	0.245	0.0404	0.0593	0.353	0.119	2.66	0.0491	0.31	0.008	0.102	0.0686	-3.63	0.245	0.0404	0.0593	0.353	0.119
continuous	4196	both_sexes		irnt	Pulse wave peak to peak time	peak to peak time in milliseconds A digital volume pulse can be considered to be the summation of a direct and a reflected component. The direct component is due to transmission of a pressure wave from the left ventricle to the finger via the most direct route. The reflected component is formed by pressure transmitted from the heart to the lower body where it is reflected back up the aorta and th…		UK Biobank Assessment Centre > Physical measures > Arterial stiffness	148732	79747	68978				AFR,AMR,CSA,EAS,EUR,MID	6		0	3847	443	5643	1204	136868	727							0.0944	2.26	0.136	0.289	0.0419	0.376	0.133	2.01	0.058	0.168	0.0073	0.226	0.0944	2.26	0.136	0.289	0.0419	0.376	0.133
continuous	4230	both_sexes		irnt	Signal-to-noise-ratio (SNR) of triplet (left)	This is the signal-to-noise ratio for each round (left ear)		UK Biobank Assessment Centre > Physical measures > Hearing test	145018	78201	66811				AFR,AMR,CSA,EAS,EUR,MID	6		0	3557	401	4740	1103	134567	650							0.134	0.361	0.158	0.114	0.0291	0.0994	0.113	1.93	0.0714	0.133	0.0082	0.205	0.134	0.361	0.158	0.114	0.0291	0.0994	0.113
continuous	4233	both_sexes		irnt	Mean signal-to-noise ratio (SNR), (left)	This is the mean signal-to-noise ratio for rounds 8 onwards (left ear). The triplets played in rounds 1-5 represent the 'hunting phase' where the SNR change is 2 levels (equivalent to 4 dB) harder following a correct response and 2 levels easier following a wrong response, as opposed to a change of 1 level (2 dB) in rounds 8 to 15. Value is stored as -99999 for rounds 1-7.		UK Biobank Assessment Centre > Physical measures > Hearing test	144855	78118	66731				AFR,AMR,CSA,EAS,EUR,MID	6		0	3555	401	4723	1102	134427	647							0.0158	2.16	0.15	0.191	0.0232	0.32	0.155	2.48	0.0852	0.214	0.0078	0.182	0.0158	2.16	0.15	0.191	0.0232	0.32	0.155
continuous	4241	both_sexes		irnt	Signal-to-noise-ratio (SNR) of triplet (right)	This is the signal-to-noise ratio for each round (right ear)		UK Biobank Assessment Centre > Physical measures > Hearing test	144615	77902	66707				AFR,CSA,EAS,EUR,MID	5		0	3570		4755	1098	134550	642							0.212		0.128	0.371	0.04	0.932	0.113		0.0625	0.157	0.0078	0.241	0.212		0.128	0.371	0.04	0.932	0.113
continuous	4244	both_sexes		irnt	Mean signal-to-noise ratio (SNR), (right)	This is the mean signal-to-noise ratio for rounds 8 onwards (right ear). The triplets played in rounds 1-5 represent the 'hunting phase' where the SNR change is 2 levels (equivalent to 4 dB) harder following a correct response and 2 levels easier following a wrong response, as opposed to a change of 1 level (2 dB) in rounds 8 to 15. Value is stored as -99999 for rounds 1-7.		UK Biobank Assessment Centre > Physical measures > Hearing test	144866	78085	66775				AFR,AMR,CSA,EAS,EUR,MID	6		0	3567	404	4744	1097	134413	641							0.289	-1.27	0.0876	0.34	0.0192	0.341	0.175	2.07	0.0892	0.234	0.007	0.193	0.289	-1.27	0.0876	0.34	0.0192	0.341	0.175
continuous	4260	both_sexes			Round of numeric memory test	Indicates which round of the numeric memory test the associated results belong to.		UK Biobank Assessment Centre > Cognitive function > Numeric memory	46748	25249	21498				AFR,CSA,EAS,EUR	4		0	328		1400	245	44574								0.445		0.471	0.108	0.108		0.418		0.192	2.27	0.0232		0.445		0.471	0.108	0.108		0.418
continuous	4270	both_sexes			Volume level set by participant (left)	Volume level set by participant for left ear as a percentage of the maximum volume. Note that these value do not have some absolute correspondence to a dB scale as the maximum volume could vary between pieces of equipment and the choice might have been influenced by the level of background noise in the touchscreen area.		UK Biobank Assessment Centre > Physical measures > Hearing test	145018	78201	66811				AFR,AMR,CSA,EAS,EUR,MID	6		0	3557	401	4740	1103	134567	650							-0.158	16.3	0.0215	0.507	0.0316	0.298	0.198	29.1	0.0773	0.274	0.0079	0.183	-0.158	16.3	0.0215	0.507	0.0316	0.298	0.198
continuous	4277	both_sexes			Volume level set by participant (right)	Volume level set by participant for right ear as a percentage of the maximum volume. Note that these value do not have some absolute correspondence to a dB scale as the maximum volume could vary between pieces of equipment and the choice might have been influenced by the level of background noise in the touchscreen area.		UK Biobank Assessment Centre > Physical measures > Hearing test	145019	78174	66839				AFR,AMR,CSA,EAS,EUR,MID	6		0	3570	404	4755	1098	134550	642							0.137	1.41	0.154	0.32	0.0291	0.232	0.138	0.494	0.0771	0.3	0.0078	0.236	0.137	1.41	0.154	0.32	0.0291	0.232	0.138
continuous	4282	both_sexes			Maximum digits remembered correctly	Longest number correctly recalled during the numeric memory test. A value of -1 is recorded if the participant chose to abandon the test before completing the first round.		UK Biobank Assessment Centre > Cognitive function > Numeric memory	45634	24733	20900				AFR,CSA,EAS,EUR	4		0	288		1214	209	43741								0.62		0.366	1.38	0.135		0.594		0.194	0.664	0.0229		0.62		0.366	1.38	0.135		0.594
continuous	4283	both_sexes			Number of rounds of numeric memory test performed	Number of rounds of numeric memory test performed		UK Biobank Assessment Centre > Cognitive function > Numeric memory	46872	25312	21559				AFR,CSA,EAS,EUR	4		0	329		1434	250	44657								-1.12		0.343	0.418	0.107		1.78		0.126	1.07	0.0229		-1.12		0.343	0.418	0.107		1.78
continuous	4288	both_sexes		irnt	Time to answer	This is the time between completing the initial prompt and displaying answer. Between the initial prompt and the final challenge, various other tests were done so the time here depends strongly on how long the participants took to do these intervening tests and the number/complexity of them. The number of intervening tests has varied throughout the study, generally being larger at the imaging cen…		UK Biobank Assessment Centre > Cognitive function > Prospective memory	149481	80564	68910				AFR,AMR,CSA,EAS,EUR,MID	6		0	3787	436	5371	1183	137999	705							0.283	3.7	0.171	0.29	0.0453	0.113	0.141	3.85	0.0654	0.153	0.0091	0.211	0.283	3.7	0.171	0.29	0.0453	0.113	0.141
continuous	4290	both_sexes		irnt	Duration screen displayed	Time for which screen was visible.		UK Biobank Assessment Centre > Cognitive function > Prospective memory	149481	80564	68910				AFR,AMR,CSA,EAS,EUR,MID	6		0	3787	436	5371	1183	137999	705							-0.0773	-10.4	0.201	0.341	0.122	0.368	0.149	21.2	0.07	0.215	0.0107	0.176	-0.0773	-10.4	0.201	0.341	0.122	0.368	0.149
continuous	4440	both_sexes			Average monthly spirits intake	ACE touchscreen question "In an average MONTH, how many measures of spirits or liqueurs would you drink? (there are 25 standard measures in a normal sized bottle; spirits include drinks such as whisky, gin, rum, vodka, brandy)" The following checks were performed: If answer If answer > 250 then rejected If answer > 10 then participant asked to confirm ~F4440~ was collected from participants who i…		UK Biobank Assessment Centre > Touchscreen > Lifestyle and environment > Alcohol	34169	22836	11332				AFR,CSA,EAS,EUR	4		0	1692		1398	532	30356								0.846		0.0305	0.202	0.0939		0.518		0.256	0.242	0.03		0.846		0.0305	0.202	0.0939		0.518
continuous	4526	both_sexes			Happiness	ACE touchscreen question "In general how happy are you?" Question was introduced into the touchscreen interview part way through fieldwork in April 2009.		UK Biobank Assessment Centre > Touchscreen > Psychosocial factors > Mental health	149289	80406	68878				AFR,AMR,CSA,EAS,EUR,MID	6		0	3796	436	5404	1174	137787	692							-0.0744	288	0.0536	-0.00886	0.0617	0.439	0.0937	7310	0.0595	0.251	0.0077	0.216	-0.0744	288	0.0536	-0.00886	0.0617	0.439	0.0937
continuous	4537	both_sexes			Work/job satisfaction	ACE touchscreen question "In general how satisfied are you with the WORK that you do?" Question was introduced part way through fieldwork in April 2009.		UK Biobank Assessment Centre > Touchscreen > Psychosocial factors > Mental health	104165	55247	48913				AFR,CSA,EAS,EUR,MID	5		0	3131		4590	975	94586	525							0.0343		0.138	-0.134	0.0482	0.736	0.157		0.073	0.33	0.0098	0.444	0.0343		0.138	-0.134	0.0482	0.736	0.157
continuous	4548	both_sexes			Health satisfaction	ACE touchscreen question "In general how satisfied are you with your HEALTH?" Question was introduced part way through fieldwork in April 2009.		UK Biobank Assessment Centre > Touchscreen > Psychosocial factors > Mental health	149336	80391	68940				AFR,CSA,EAS,EUR,MID	5		0	3782		5419	1169	137839	693							0.111		0.133	0.57	0.081	0.835	0.144		0.0678	0.305	0.0074	0.265	0.111		0.133	0.57	0.081	0.835	0.144
continuous	4559	both_sexes			Family relationship satisfaction	ACE touchscreen question "In general how satisfied are you with your FAMILY RELATIONSHIPS?" Question was introduced part way through fieldwork in April 2009.		UK Biobank Assessment Centre > Touchscreen > Psychosocial factors > Mental health	148538	80149	68383				AFR,AMR,CSA,EAS,EUR,MID	6		0	3765	428	5451	1181	137019	694							0.236	1.75	0.0635	-0.0504	0.0745	0.307	0.122	1.19	0.0574	0.249	0.0076	0.14	0.236	1.75	0.0635	-0.0504	0.0745	0.307	0.122
continuous	4570	both_sexes			Friendships satisfaction	ACE touchscreen question "In general how satisfied are you with your FRIENDSHIPS?" Question was introduced part way through fieldwork in April 2009.		UK Biobank Assessment Centre > Touchscreen > Psychosocial factors > Mental health	148136	79990	68140				AFR,CSA,EAS,EUR,MID	5		0	3733		5348	1172	136774	680							-0.00376		0.183	0.253	0.0696	0.0165	0.14		0.0554	0.189	0.0082	0.133	-0.00376		0.183	0.253	0.0696	0.0165	0.14
continuous	4581	both_sexes			Financial situation satisfaction	ACE touchscreen question "In general how satisfied are you with your FINANCIAL SITUATION?" Question was introduced part way through fieldwork in April 2009.		UK Biobank Assessment Centre > Touchscreen > Psychosocial factors > Mental health	148929	80192	68732				AFR,AMR,CSA,EAS,EUR,MID	6		0	3719	432	5291	1154	137653	680							-0.187	-1.52	0.159	0.258	0.0423	0.306	0.165	1.84	0.0637	0.215	0.0079	0.188	-0.187	-1.52	0.159	0.258	0.0423	0.306	0.165
continuous	46	both_sexes		irnt	Hand grip strength (left)	Left grip strength		UK Biobank Assessment Centre > Physical measures > Hand grip strength	439317	237406	201897	429093	231133	197946	AFR,AMR,CSA,EAS,EUR,MID	6	CSA,EUR,MID	3	6556	972	8750	2696	418776	1567							0.103	0.158	0.273	0.486	0.122	0.574	0.0941	0.141	0.0384	0.164	0.0051	0.121	0.103	0.158	0.273	0.486	0.122	0.574	0.0941
continuous	4620	both_sexes			Number of depression episodes	ACE touchscreen question "How many periods have you had when you were feeling depressed or down for at least a whole week?" Question was introduced part way through fieldwork in April 2009. The following checks were performed: If answer If answer > 9999 then rejected ~F4620~ was collected from participants who indicated they have felt depressed or down for at least a whole week, as defined by the…		UK Biobank Assessment Centre > Touchscreen > Psychosocial factors > Mental health	55768	32368	23399				AFR,AMR,CSA,EAS,EUR	5		0	1212	175	1416	295	52670								1.15	1.1	0.264	-0.786	0.0488		0.364	0.912	0.121	0.978	0.0174		1.15	1.1	0.264	-0.786	0.0488		0.364
continuous	47	both_sexes		irnt	Hand grip strength (right)	Right grip strength		UK Biobank Assessment Centre > Physical measures > Hand grip strength	439381	237458	201909	429163	231187	197962	AFR,AMR,CSA,EAS,EUR,MID	6	CSA,EUR,MID	3	6551	972	8765	2695	418827	1571							0.195	0.626	0.33	0.171	0.119	0.529	0.0801	0.245	0.0417	0.12	0.0056	0.121	0.195	0.626	0.33	0.171	0.119	0.529	0.0801
continuous	48	both_sexes		irnt	Waist circumference	Waist circumference		UK Biobank Assessment Centre > Physical measures > Anthropometry > Body size measures	440409	238099	202296	436736	235686	201036	AFR,AMR,CSA,EAS,EUR,MID	6	AFR,CSA,EUR,MID	4	6570	975	8783	2698	419807	1576							0.337	0.413	0.265	0.371	0.223	0.598	0.0813	0.212	0.0426	0.158	0.0073	0.113	0.337	0.413	0.265	0.371	0.223	0.598	0.0813
continuous	4803	both_sexes			Tinnitus	ACE touchscreen question "Do you get or have you had noises (such as ringing or buzzing) in your head or in one or both ears that lasts for more than five minutes at a time?" ~F4803~ was collected from all participants except those who indicated they were completely deaf, as defined by their answers to ~F2247~		UK Biobank Assessment Centre > Touchscreen > Health and medical history > Hearing	146748	79158	67585				AFR,AMR,CSA,EAS,EUR,MID	6		0	3625	412	5070	1115	135866	660							-0.0358	-1.47	0.134	0.545	0.0621	0.694	0.17	1.01	0.074	0.195	0.0079	0.248	-0.0358	-1.47	0.134	0.545	0.0621	0.694	0.17
continuous	4825	both_sexes			Noisy workplace	ACE touchscreen question "Have you ever worked in a noisy place where you had to shout to be heard?" ~F4825~ was collected from all participants except those who indicated they were completely deaf, as defined by their answers to ~F2247~		UK Biobank Assessment Centre > Touchscreen > Health and medical history > Hearing	148008	79845	68157				AFR,CSA,EAS,EUR,MID	5		0	3744		5273	1174	137124	693							0.169		0.117	0.766	0.0537	0.896	0.149		0.0682	0.201	0.0078	0.355	0.169		0.117	0.766	0.0537	0.896	0.149
continuous	4836	both_sexes			Loud music exposure frequency	ACE touchscreen question "Have you ever listened to music for more than 3 hours per week at a volume which you would need to shout to be heard or, if wearing headphones, someone else would need to shout for you to hear them?" ~F4836~ was collected from all participants except those who indicated they were completely deaf, as defined by their answers to ~F2247~		UK Biobank Assessment Centre > Touchscreen > Health and medical history > Hearing	147264	79449	67809				AFR,CSA,EAS,EUR,MID	5		0	3728		5241	1160	136449	686							0.119		0.149	0.932	0.0342	0.655	0.131		0.0748	0.353	0.0078	0.244	0.119		0.149	0.932	0.0342	0.655	0.131
continuous	49	both_sexes		irnt	Hip circumference	Hip circumference		UK Biobank Assessment Centre > Physical measures > Anthropometry > Body size measures	440355	238080	202261	430115	231792	198309	AFR,AMR,CSA,EAS,EUR,MID	6	CSA,EUR,MID	3	6567	975	8782	2698	419757	1576							0.309	0.569	0.193	0.427	0.25	0.913	0.0881	0.399	0.0422	0.12	0.0093	0.168	0.309	0.569	0.193	0.427	0.25	0.913	0.0881
continuous	50	both_sexes		irnt	Standing height	Standing height was measured using a Seca 202 device		UK Biobank Assessment Centre > Physical measures > Anthropometry > Body size measures	438478	237363	201115	434809	234953	199856	AFR,AMR,CSA,EAS,EUR	5	AFR,CSA,EUR	3	6556	972	8657	2697	419596								0.415	-0.16	0.43	0.691	0.588		0.0924	0.461	0.0471	0.149	0.0293		0.415	-0.16	0.43	0.691	0.588		0.0924
continuous	5084	both_sexes		irnt	Spherical power (right)	This is the spherical power of refractometry results for the right eye (0.00 indicates none)		UK Biobank Assessment Centre > Physical measures > Eye measures > Autorefraction	97421	52397	45020				AFR,AMR,CSA,EAS,EUR	5		0	3392	355	4034	920	88720								0.287	1.25	0.303	0.158	0.346		0.181	0.538	0.0827	0.292	0.0202		0.287	1.25	0.303	0.158	0.346		0.181
continuous	5085	both_sexes		irnt	Spherical power (left)	This is the spherical power of refractometry results for the left eye (0.00 indicates none)		UK Biobank Assessment Centre > Physical measures > Eye measures > Autorefraction	97124	52218	44902				AFR,AMR,CSA,EAS,EUR	5		0	3379	353	4016	920	88456								0.165	1.47	0.269	0.753	0.348		0.134	0.766	0.0827	0.462	0.0199		0.165	1.47	0.269	0.753	0.348		0.134
continuous	5086	both_sexes		irnt	Cylindrical power (left)	This is the cylindrical power of refractometry results for the left eye (0.00 indicates none)		UK Biobank Assessment Centre > Physical measures > Eye measures > Autorefraction	97124	52218	44902				AFR,CSA,EAS,EUR	4		0	3379		4016	920	88456								-0.18		0.191	1.25	0.0305		0.191		0.0742	0.816	0.0111		-0.18		0.191	1.25	0.0305		0.191
continuous	5087	both_sexes		irnt	Cylindrical power (right)	This is the cylindrical power of refractometry results for the right eye (0.00 indicates none)		UK Biobank Assessment Centre > Physical measures > Eye measures > Autorefraction	97988	52645	45337				AFR,CSA,EAS,EUR,MID	5		0	3392		4034	920	88720	567							0.0485		0.396	0.171	0.0472	0.543	0.167		0.109	0.149	0.0116	0.211	0.0485		0.396	0.171	0.0472	0.543	0.167
continuous	5088	both_sexes		irnt	Astigmatism angle (right)	This is the astigmatism axial angle of refractometry results for the right eye (blank value indicates no cylinder power)		UK Biobank Assessment Centre > Physical measures > Eye measures > Autorefraction	97633	52409	45218				AFR,CSA,EAS,EUR,MID	5		0	3392		4034	920	88720	567							-0.0329		0.17	0.634	0.0394	1.26	0.14		0.0845	0.388	0.0115	0.873	-0.0329		0.17	0.634	0.0394	1.26	0.14
continuous	5096	both_sexes		irnt	3mm weak meridian (left)	This is the weak meridian of keratometry results taken at 3mm for the left eye		UK Biobank Assessment Centre > Physical measures > Eye measures > Autorefraction	94580	50904	43674	89671	47897	41774	AFR,AMR,CSA,EAS,EUR,MID	6	CSA,EUR	2	3187	316	3801	868	85870	538							0.553	4.18	0.504	0.312	0.378	-0.108	0.216	3.36	0.0779	0.198	0.0243	0.283	0.553	4.18	0.504	0.312	0.378	-0.108	0.216
continuous	5097	both_sexes		irnt	6mm weak meridian (left)	This is the weak meridian of keratometry results taken at 3mm for the left eye		UK Biobank Assessment Centre > Physical measures > Eye measures > Autorefraction	82009	45636	36367	77887	43066	34817	AFR,AMR,CSA,EAS,EUR,MID	6	CSA,EUR	2	2654	271	3284	740	74603	457							0.397	2.2	0.544	8.57	0.404	0.218	0.164	1.09	0.0996	9.38	0.0253	0.321	0.397	2.2	0.544	8.57	0.404	0.218	0.164
continuous	5098	both_sexes		irnt	6mm weak meridian (right)	This is the weak meridian of keratometry results taken at 6mm for the right eye		UK Biobank Assessment Centre > Physical measures > Eye measures > Autorefraction	82684	45712	36966	78686	43234	35448	AFR,AMR,CSA,EAS,EUR,MID	6	CSA,EUR	2	2563	266	3249	707	75437	462							0.407	-1.25	0.525	1.03	0.394	-0.593	0.226	0.724	0.0984	0.281	0.0268	0.687	0.407	-1.25	0.525	1.03	0.394	-0.593	0.226
continuous	5099	both_sexes		irnt	3mm weak meridian (right)	This is the weak meridian of keratometry results taken at 3mm for the right eye		UK Biobank Assessment Centre > Physical measures > Eye measures > Autorefraction	94533	50811	43720	89664	47842	41822	AFR,AMR,CSA,EAS,EUR,MID	6	CSA,EUR	2	3164	315	3787	853	85877	537							0.418	1.21	0.532	0.703	0.38	0.461	0.188	0.392	0.0944	0.25	0.0252	0.277	0.418	1.21	0.532	0.703	0.38	0.461	0.188
continuous	51	both_sexes		irnt	Seated height	Seated height was measured using a Seca 202 device with the participant seated on a box, the size of which is given by ~F3077~		UK Biobank Assessment Centre > Physical measures > Anthropometry > Body size measures	439689	237824	201851	436019	235414	200591	AFR,AMR,CSA,EAS,EUR,MID	6	AFR,CSA,EUR,MID	4	6554	972	8649	2698	419245	1571							0.386	-0.0635	0.225	0.357	0.291	0.62	0.0826	0.225	0.0469	0.147	0.0155	0.113	0.386	-0.0635	0.225	0.357	0.291	0.62	0.0826
continuous	5100	both_sexes		irnt	3mm weak meridian angle (right)	This is the weak meridian angle of keratometry results taken at 3mm for the right eye (blank indicates no cylinder power)		UK Biobank Assessment Centre > Physical measures > Eye measures > Autorefraction	94537	50811	43720				AFR,AMR,CSA,EAS,EUR,MID	6		0	3164	315	3787	853	85881	537							0.18	-4.03	0.159	0.442	0.0469	-1.3	0.158	10	0.0875	0.232	0.0124	1.54	0.18	-4.03	0.159	0.442	0.0469	-1.3	0.158
continuous	5101	both_sexes		irnt	6mm weak meridian angle (right)	This is the weak meridian angle of keratometry results taken at 6mm for the right eye (blank indicates no cylinder power)		UK Biobank Assessment Centre > Physical measures > Eye measures > Autorefraction	82222	45508	36710				AFR,AMR,CSA,EAS,EUR	5		0	2563	266	3249	707	75437								-0.177	4.39	0.142	0.106	0.0405		0.27	7.63	0.0783	0.267	0.0125		-0.177	4.39	0.142	0.106	0.0405		0.27
continuous	5102	both_sexes		irnt	6mm weak meridian angle (left)	This is the weak meridian angle of keratometry results taken at 6mm for the left eye (blank indicates no cylinder power)		UK Biobank Assessment Centre > Physical measures > Eye measures > Autorefraction	82009	45636	36367				AFR,AMR,CSA,EAS,EUR,MID	6		0	2654	271	3284	740	74603	457							-0.347	0.359	0.184	-0.255	0.034	-0.304	0.321	0.703	0.0846	0.549	0.0134	0.489	-0.347	0.359	0.184	-0.255	0.034	-0.304	0.321
continuous	5103	both_sexes		irnt	3mm weak meridian angle (left)	This is the weak meridian angle of keratometry results taken at 3mm for the left eye (blank indicates no cylinder power)		UK Biobank Assessment Centre > Physical measures > Eye measures > Autorefraction	94584	50904	43674				AFR,AMR,CSA,EAS,EUR,MID	6		0	3187	316	3801	868	85874	538							-0.0286	-4.12	0.258	2.45	0.063	-0.261	0.2	263	0.0878	1.36	0.0127	1.33	-0.0286	-4.12	0.258	2.45	0.063	-0.261	0.2
continuous	5104	both_sexes		irnt	3mm strong meridian angle (left)	This is the strong meridian angle of keratometry results taken at 3mm for the left eye (blank indicates no cylinder power)		UK Biobank Assessment Centre > Physical measures > Eye measures > Autorefraction	94584	50904	43674				AFR,AMR,CSA,EAS,EUR,MID	6		0	3187	316	3801	868	85874	538							0.119	-0.122	0.118	2.4	0.0758	0.541	0.137	1.06	0.0766	1.05	0.0132	0.155	0.119	-0.122	0.118	2.4	0.0758	0.541	0.137
continuous	5105	both_sexes		irnt	6mm strong meridian angle (left)	This is the strong meridian angle of keratometry results taken at 6mm for the left eye (blank indicates no cylinder power)		UK Biobank Assessment Centre > Physical measures > Eye measures > Autorefraction	82009	45636	36367				AFR,AMR,CSA,EAS,EUR,MID	6		0	2654	271	3284	740	74603	457							-0.416	0.249	0.127	0.643	0.0702	0.385	0.254	0.396	0.0792	1.29	0.0132	0.185	-0.416	0.249	0.127	0.643	0.0702	0.385	0.254
continuous	5106	both_sexes		irnt	6mm strong meridian angle (right)	This is the strong meridian angle of keratometry results taken at 6mm for the right eye (blank indicates no cylinder power)		UK Biobank Assessment Centre > Physical measures > Eye measures > Autorefraction	82684	45712	36966				AFR,AMR,CSA,EAS,EUR,MID	6		0	2563	266	3249	707	75437	462							-0.206	0.178	0.207	-1.41	0.0581	0.933	0.266	2.59	0.0938	2.81	0.014	0.394	-0.206	0.178	0.207	-1.41	0.0581	0.933	0.266
continuous	5107	both_sexes		irnt	3mm strong meridian angle (right)	This is the strong meridian angle of keratometry results taken at 3mm for the right eye (blank indicates no cylinder power)		UK Biobank Assessment Centre > Physical measures > Eye measures > Autorefraction	94537	50811	43720				AFR,AMR,CSA,EAS,EUR,MID	6		0	3164	315	3787	853	85881	537							0.129	-0.533	0.208	-0.493	0.0558	1.38	0.204	0.517	0.0899	0.358	0.0128	0.83	0.129	-0.533	0.208	-0.493	0.0558	1.38	0.204
continuous	5108	both_sexes		irnt	3mm asymmetry angle (right)	This is the asymmetric angle of keratometry results taken at 3mm for the right eye (blank indicates no asymmetry)		UK Biobank Assessment Centre > Physical measures > Eye measures > Autorefraction	92647	50086	42555				AFR,AMR,CSA,EAS,EUR,MID	6		0	2991	303	3692	804	84333	524							-0.0552	1.47	0.238	0.517	0.0483	0.549	0.186	0.759	0.103	0.155	0.0117	0.296	-0.0552	1.47	0.238	0.517	0.0483	0.549	0.186
continuous	5110	both_sexes		irnt	6mm asymmetry angle (left)	This is the asymmetric angle of keratometry results taken at 6mm for the left eye (blank indicates no asymmetry)		UK Biobank Assessment Centre > Physical measures > Eye measures > Autorefraction	50259	30074	20182				AFR,AMR,CSA,EAS,EUR	5		0	1413	152	2072	367	46255								-2.81	-6.7	0.517	0.187	0.114		0.861	17.9	0.159	0.372	0.0233		-2.81	-6.7	0.517	0.187	0.114		0.861
continuous	5111	both_sexes		irnt	3mm asymmetry angle (left)	This is the asymmetric angle of keratometry results taken at 3mm for the left eye (blank indicates no asymmetry)		UK Biobank Assessment Centre > Physical measures > Eye measures > Autorefraction	92502	50130	42367				AFR,AMR,CSA,EAS,EUR,MID	6		0	3030	312	3723	816	84095	526							-0.0145	3.84	0.237	1.21	0.0669	-0.242	0.176	2.03	0.0836	1.01	0.0115	0.253	-0.0145	3.84	0.237	1.21	0.0669	-0.242	0.176
continuous	5112	both_sexes		irnt	3mm cylindrical power angle (left)	This is the cylindrical power angle of keratometry results taken at 3mm for the left eye (blank indicates none)		UK Biobank Assessment Centre > Physical measures > Eye measures > Autorefraction	94573	50897	43670				AFR,AMR,CSA,EAS,EUR,MID	6		0	3186	316	3801	868	85864	538							-0.0559	-0.654	0.24	0.358	0.0632	0.176	0.161	1.13	0.0864	0.179	0.0127	0.184	-0.0559	-0.654	0.24	0.358	0.0632	0.176	0.161
continuous	5113	both_sexes		irnt	6mm cylindrical power angle (left)	This is the cylindrical power angle of keratometry results taken at 6mm for the left eye (blank indicates none)		UK Biobank Assessment Centre > Physical measures > Eye measures > Autorefraction	81988	45627	36355				AFR,AMR,CSA,EAS,EUR,MID	6		0	2654	271	3284	740	74582	457							-0.265	-4.04	0.135	-0.011	0.0344	0.121	0.283	7.36	0.0868	0.391	0.0134	0.292	-0.265	-4.04	0.135	-0.011	0.0344	0.121	0.283
continuous	5114	both_sexes		irnt	6mm cylindrical power angle (right)	This is the cylindrical power angle of keratometry results taken at 6mm for the right eye (blank indicates none)		UK Biobank Assessment Centre > Physical measures > Eye measures > Autorefraction	82198	45494	36700				AFR,AMR,CSA,EAS,EUR	5		0	2563	266	3248	707	75414								-0.201	0.964	0.0972	0.445	0.0406		0.276	0.624	0.112	1.46	0.0125		-0.201	0.964	0.0972	0.445	0.0406		0.276
continuous	5115	both_sexes		irnt	3mm cylindrical power angle (right)	This is the cylindrical power angle of keratometry results taken at 3mm for the right eye (blank indicates none)		UK Biobank Assessment Centre > Physical measures > Eye measures > Autorefraction	94526	50803	43717				AFR,AMR,CSA,EAS,EUR,MID	6		0	3163	315	3787	853	85871	537							0.136	-20	0.172	0.772	0.0474	-0.234	0.144	2480	0.0855	0.456	0.0124	0.427	0.136	-20	0.172	0.772	0.0474	-0.234	0.144
continuous	5116	both_sexes		irnt	3mm cylindrical power (right)	This is the cylindrical power of keratometry results taken at 3mm for the right eye (0 indicates none)		UK Biobank Assessment Centre > Physical measures > Eye measures > Autorefraction	94537	50811	43720	89668	47842	41822	AFR,AMR,CSA,EAS,EUR,MID	6	CSA,EUR	2	3164	315	3787	853	85881	537							0.455	-0.707	0.373	0.42	0.0882	0.806	0.216	0.592	0.0725	0.516	0.013	0.314	0.455	-0.707	0.373	0.42	0.0882	0.806	0.216
continuous	5117	both_sexes		irnt	6mm cylindrical power (right)	This is the cylindrical power of keratometry results taken at 6mm for the right eye (0 indicates none)		UK Biobank Assessment Centre > Physical measures > Eye measures > Autorefraction	82684	45712	36966				AFR,AMR,CSA,EAS,EUR,MID	6		0	2563	266	3249	707	75437	462							-0.195	0.112	0.263	0.305	0.0311	0.81	0.182	0.962	0.114	0.745	0.0132	0.327	-0.195	0.112	0.263	0.305	0.0311	0.81	0.182
continuous	5118	both_sexes		irnt	6mm cylindrical power (left)	This is the cylindrical power of keratometry results taken at 6mm for the left eye (0 indicates none)		UK Biobank Assessment Centre > Physical measures > Eye measures > Autorefraction	82009	45636	36367				AFR,CSA,EAS,EUR,MID	5		0	2654		3284	740	74603	457							-0.0416		0.184	-0.477	0.0384	0.0468	0.169		0.0994	0.922	0.0128	0.374	-0.0416		0.184	-0.477	0.0384	0.0468	0.169
continuous	5119	both_sexes		irnt	3mm cylindrical power (left)	This is the cylindrical power of keratometry results taken at 3mm for the left eye (0 indicates none)		UK Biobank Assessment Centre > Physical measures > Eye measures > Autorefraction	94584	50904	43674				AFR,AMR,CSA,EAS,EUR,MID	6		0	3187	316	3801	868	85874	538							0.162	2.73	0.216	0.133	0.0849	0.168	0.28	1.14	0.0749	1	0.0123	0.319	0.162	2.73	0.216	0.133	0.0849	0.168	0.28
continuous	5132	both_sexes		irnt	3mm strong meridian (right)	This is the strong meridian angle of keratometry results taken at 3mm for the right eye		UK Biobank Assessment Centre > Physical measures > Eye measures > Autorefraction	94533	50811	43720	89664	47842	41822	AFR,AMR,CSA,EAS,EUR,MID	6	CSA,EUR	2	3164	315	3787	853	85877	537							0.528	0.448	0.476	0.591	0.385	-0.0126	0.189	0.606	0.0794	0.274	0.0244	0.43	0.528	0.448	0.476	0.591	0.385	-0.0126	0.189
continuous	5133	both_sexes		irnt	6mm strong meridian (right)	This is the strong meridian angle of keratometry results taken at 6mm for the right eye		UK Biobank Assessment Centre > Physical measures > Eye measures > Autorefraction	82684	45712	36966	78686	43234	35448	AFR,CSA,EAS,EUR,MID	5	CSA,EUR	2	2563		3249	707	75437	462							0.356		0.501	-0.752	0.408	-0.142	0.209		0.101	0.419	0.0279	0.328	0.356		0.501	-0.752	0.408	-0.142	0.209
continuous	5134	both_sexes		irnt	6mm strong meridian (left)	[keratometry@6mm/left] strong meridian		UK Biobank Assessment Centre > Physical measures > Eye measures > Autorefraction	82009	45636	36367	77887	43066	34817	AFR,CSA,EAS,EUR,MID	5	CSA,EUR	2	2654		3284	740	74603	457							0.497		0.564	2.43	0.41	-0.904	0.204		0.094	3.34	0.0271	0.745	0.497		0.564	2.43	0.41	-0.904	0.204
continuous	5135	both_sexes		irnt	3mm strong meridian (left)	This is the strong meridian angle of keratometry results taken at 3mm for the left eye		UK Biobank Assessment Centre > Physical measures > Eye measures > Autorefraction	94580	50904	43674	89671	47897	41774	AFR,AMR,CSA,EAS,EUR,MID	6	CSA,EUR	2	3187	316	3801	868	85870	538							0.318	-4.03	0.632	0.886	0.375	-0.0557	0.123	3.27	0.116	0.596	0.0235	0.262	0.318	-4.03	0.632	0.886	0.375	-0.0557	0.123
continuous	5157	both_sexes		irnt	6mm asymmetry index (left)	This is the asymmetry index as part of the keratometry result taken at 6mm for the left eye		UK Biobank Assessment Centre > Physical measures > Eye measures > Autorefraction	50547	30217	20326				AFR,AMR,CSA,EAS,EUR,MID	6		0	1413	152	2072	367	46255	288							-4.18	-7.2	0.406	-0.295	0.118	0.651	1.91	35.7	0.164	0.89	0.0228	0.504	-4.18	-7.2	0.406	-0.295	0.118	0.651	1.91
continuous	5158	both_sexes		irnt	6mm asymmetry index (right)	This is the asymmetry index as part of the keratometry result taken at 6mm for the right eye		UK Biobank Assessment Centre > Physical measures > Eye measures > Autorefraction	51182	30447	20731				AFR,AMR,CSA,EAS,EUR,MID	6		0	1345	152	1966	345	47100	274							3.07	-2.63	0.329	-0.0877	0.105	-0.144	1.17	4.7	0.128	0.339	0.0203	0.623	3.07	-2.63	0.329	-0.0877	0.105	-0.144	1.17
continuous	5160	both_sexes		irnt	3mm regularity index (right)	This is the regularity index as part of the keratometry result taken at 3mm for the right eye		UK Biobank Assessment Centre > Physical measures > Eye measures > Autorefraction	92676	50100	42570				AFR,AMR,CSA,EAS,EUR,MID	6		0	2992	303	3694	807	84356	524							-0.149	46	0.165	0.807	0.0451	0.498	0.317	2380	0.0782	0.244	0.0113	0.224	-0.149	46	0.165	0.807	0.0451	0.498	0.317
continuous	5162	both_sexes		irnt	6mm regularity index (left)	This is the regularity index as part of the keratometry result taken at 6mm for the left eye		UK Biobank Assessment Centre > Physical measures > Eye measures > Autorefraction	50573	30232	20337				AFR,AMR,CSA,EAS,EUR,MID	6		0	1414	152	2073	369	46277	288							-84.8	0.742	0.0722	0.565	0.0613	1.06	404	0.416	0.119	0.314	0.0204	0.854	-84.8	0.742	0.0722	0.565	0.0613	1.06	404
continuous	5201	both_sexes		irnt	logMAR, final (right)	Visual acuity (right), final logMAR		UK Biobank Assessment Centre > Physical measures > Eye measures > Visual acuity	99555	53596	45953				AFR,AMR,CSA,EAS,EUR,MID	6		0	3455	365	4021	923	90214	577							0.039	-0.486	0.176	0.0672	0.0332	0.314	0.159	1.95	0.0871	0.746	0.0104	0.205	0.039	-0.486	0.176	0.0672	0.0332	0.314	0.159
continuous	5208	both_sexes		irnt	logMAR, final (left)	Visual acuity (left), final logMAR		UK Biobank Assessment Centre > Physical measures > Eye measures > Visual acuity	99566	53594	45966				AFR,AMR,CSA,EAS,EUR,MID	6		0	3459	362	4044	932	90189	580							-0.22	4.67	0.116	-0.178	0.0301	0.261	0.159	2.25	0.0716	0.305	0.0102	0.215	-0.22	4.67	0.116	-0.178	0.0301	0.261	0.159
continuous	5254	both_sexes		irnt	Intra-ocular pressure, corneal-compensated (right)	corneal-compensated intraocular pressure for right eye		UK Biobank Assessment Centre > Physical measures > Eye measures > Intraocular pressure	96316	51622	44688				AFR,AMR,CSA,EAS,EUR,MID	6		0	3330	346	3974	914	87199	553							-0.29	0.105	0.147	0.191	0.153	0.216	0.145	4.68	0.0725	0.197	0.0144	0.198	-0.29	0.105	0.147	0.191	0.153	0.216	0.145
continuous	5255	both_sexes		irnt	Intra-ocular pressure, Goldmann-correlated (right)	goldmann-correlated intraocular pressure for right eye		UK Biobank Assessment Centre > Physical measures > Eye measures > Intraocular pressure	95970	51391	44573				AFR,CSA,EAS,EUR,MID	5		0	3330		3974	914	87199	553							-0.021		0.276	0.323	0.214	0.527	0.175		0.0939	0.224	0.0173	0.253	-0.021		0.276	0.323	0.214	0.527	0.175
continuous	5256	both_sexes		irnt	Corneal hysteresis (right)	corneal hysteresis for right eye (a measure of viscuous damping in the cornea)		UK Biobank Assessment Centre > Physical measures > Eye measures > Intraocular pressure	96316	51622	44688				AFR,AMR,CSA,EAS,EUR,MID	6		0	3330	346	3974	914	87199	553							0.103	3.86	0.273	0.281	0.2	0.241	0.18	4.8	0.086	0.321	0.0175	0.315	0.103	3.86	0.273	0.281	0.2	0.241	0.18
continuous	5257	both_sexes		irnt	Corneal resistance factor (right)	corneal resistance factor for right eye		UK Biobank Assessment Centre > Physical measures > Eye measures > Intraocular pressure	95417	51152	44261	91173	48492	42677	AFR,CSA,EAS,EUR	4	CSA,EUR	2	3330		3974	914	87199								0.375		0.387	0.145	0.254		0.14		0.0826	0.958	0.0194		0.375		0.387	0.145	0.254		0.14
continuous	5262	both_sexes		irnt	Intra-ocular pressure, corneal-compensated (left)	corneal-compensated intraocular pressure for left eye		UK Biobank Assessment Centre > Physical measures > Eye measures > Intraocular pressure	96079	51483	44590				AFR,AMR,CSA,EAS,EUR,MID	6		0	3291	344	3934	901	87054	555							-0.222	0.35	0.22	0.0703	0.173	0.26	0.183	0.956	0.0724	0.293	0.016	0.562	-0.222	0.35	0.22	0.0703	0.173	0.26	0.183
continuous	5263	both_sexes		irnt	Intra-ocular pressure, Goldmann-correlated (left)	goldmann-correlated intraocular pressure for left eye		UK Biobank Assessment Centre > Physical measures > Eye measures > Intraocular pressure	96079	51483	44590				AFR,AMR,CSA,EAS,EUR,MID	6		0	3291	344	3934	901	87054	555							-0.00693	0.386	0.3	0.264	0.232	-0.000149	0.181	0.654	0.0767	0.149	0.0182	0.183	-0.00693	0.386	0.3	0.264	0.232	-0.000149	0.181
continuous	5264	both_sexes		irnt	Corneal hysteresis (left)	corneal hysteresis for left eye (a measure of viscuous damping in the cornea)		UK Biobank Assessment Centre > Physical measures > Eye measures > Intraocular pressure	95735	51252	44477				AFR,CSA,EAS,EUR,MID	5		0	3291		3934	901	87054	555							0.0413		0.149	-0.116	0.188	0.384	0.203		0.0793	0.387	0.0161	0.154	0.0413		0.149	-0.116	0.188	0.384	0.203
continuous	5265	both_sexes		irnt	Corneal resistance factor (left)	corneal resistance factor for left eye		UK Biobank Assessment Centre > Physical measures > Eye measures > Intraocular pressure	96079	51483	44590				AFR,AMR,CSA,EAS,EUR,MID	6		0	3291	344	3934	901	87054	555							0.181	0.131	0.203	0.134	0.235	0.379	0.203	0.55	0.0912	0.887	0.0191	0.213	0.181	0.131	0.203	0.134	0.235	0.379	0.203
continuous	5983	both_sexes		irnt	ECG, heart rate	ECG, heart rate The Bike Test consists of many phases. A phase is generally divided into number of stages. At various points during the test, called trends, readings about heart rate, workload etc are recorded. This field contains heart rate (beats per minute) at the time of the trend entry		UK Biobank Assessment Centre > Physical measures > ECG during exercise	66198	35615	30578				AFR,CSA,EAS,EUR,MID	5		0	2037		2214	604	60974	369							-0.927		0.193	1.7	0.0803	0.078	0.393		0.114	0.589	0.0171	0.376	-0.927		0.193	1.7	0.0803	0.078	0.393
continuous	5984	both_sexes		irnt	ECG, load	ECG, load The Bike Test consists of many phases. A phase is generally divided into number of stages. At various points during the test, called trends, readings about heart rate, workload etc are recorded. This field contains load in Watts at the time of the trend entry.		UK Biobank Assessment Centre > Physical measures > ECG during exercise	66526	35826	30695				AFR,AMR,CSA,EAS,EUR,MID	6		0	2039	257	2218	603	61040	369							0.149	0.399	0.401	157	0.0838	0.183	0.296	0.496	0.133	9090	0.0164	0.385	0.149	0.399	0.401	157	0.0838	0.183	0.296
continuous	5986	both_sexes		irnt	ECG, phase time	ECG, phase time The Bike Test consists of many phases. A phase is generally divided into number of stages. At various points during the test, called trends, readings about heart rate, workload etc are recorded. This field contains the time spent within the phase of the trend entry.		UK Biobank Assessment Centre > Physical measures > ECG during exercise	66713	35923	30785				AFR,AMR,CSA,EAS,EUR,MID	6		0	2044	257	2221	606	61215	370							0.261	0.739	0.425	-10.9	0.0613	-0.141	0.316	0.314	0.166	26	0.017	0.351	0.261	0.739	0.425	-10.9	0.0613	-0.141	0.316
continuous	5993	both_sexes			ECG, number of stages in a phase	ECG, number of stages in a phase The Bike Test consists many phases. A phase is generally divided into number of stages. This field shows total number of stages within a phase.		UK Biobank Assessment Centre > Physical measures > ECG during exercise	66713	35923	30785				AFR,AMR,CSA,EAS,EUR,MID	6		0	2044	257	2221	606	61215	370							0.374	0.343	0.0683	-7.46	0.0615	0.0327	0.398	0.188	0.14	20	0.0169	0.367	0.374	0.343	0.0683	-7.46	0.0615	0.0327	0.398
continuous	6032	both_sexes		irnt	Maximum workload during fitness test	Maximum workload attained during the fitness test The Bike Test consists of three phases, a Pre-Test phase, where a resting ECG is recorded for some time. An Activity phase, where the participant cycles for a set period of time with increasing cycling workload, and finally a Recovery phase, where the participant has stopped pedalling and an ECG is recorded.		UK Biobank Assessment Centre > Physical measures > ECG during exercise	66712	35923	30784				AFR,AMR,CSA,EAS,EUR,MID	6		0	2044	257	2221	606	61214	370							-0.0145	0.955	0.477	-4.26	0.0709	0.469	0.529	0.41	0.149	2.83	0.0161	0.693	-0.0145	0.955	0.477	-4.26	0.0709	0.469	0.529
continuous	6033	both_sexes		irnt	Maximum heart rate during fitness test	This is the maximum heart rate recorded during bike exercise test. The Bike Test consists of three phases: A Pre-Test phase, where a resting ECG is recorded for some time; an Activity phase, where the participant cycles for a set period of time with increasing cycling workload; and finally a Recovery phase, where the participant has stopped pedalling and an ECG is recorded. Heart rate is recorded…		UK Biobank Assessment Centre > Physical measures > ECG during exercise	66698	35912	30781				AFR,AMR,CSA,EAS,EUR,MID	6		0	2044	257	2221	606	61200	370							-0.547	0.643	0.292	0.714	0.08	0.202	0.253	0.387	0.114	0.213	0.0177	0.28	-0.547	0.643	0.292	0.714	0.08	0.202	0.253
continuous	6039	both_sexes			Duration of fitness test	Length of the exercise test. Difference between ObservationEndDateTime and ObservationDateTime		UK Biobank Assessment Centre > Physical measures > ECG during exercise	66713	35923	30785				AFR,AMR,CSA,EAS,EUR,MID	6		0	2044	257	2221	606	61215	370							0.264	0.105	0.273	0.201	0.0369	-0.496	0.76	0.306	0.17	0.722	0.0157	0.549	0.264	0.105	0.273	0.201	0.0369	-0.496	0.76
continuous	699	both_sexes		irnt	Length of time at current address	ACE touchscreen question "How many years have you lived at your current address?" The following checks were performed: If answer If answer > Participants age then rejected If the participant activated the Help button they were shown the message: If you have lived there for less than one year select Less than a year. If you are unsure, please provide an estimate or select Do not know. If you have …		UK Biobank Assessment Centre > Touchscreen > Sociodemographics > Household	430066	232718	197335	419015	226152	192851	AFR,AMR,CSA,EAS,EUR,MID	6	CSA,EUR	2	6182	899	8287	2492	410728	1478							0.319	0.158	0.203	0.275	0.0277	0.36	0.0811	0.6	0.0478	0.141	0.0031	0.126	0.319	0.158	0.203	0.275	0.0277	0.36	0.0811
continuous	709	both_sexes			Number in household	ACE touchscreen question "Including yourself, how many people are living together in your household? (Include those who usually live in the house such as students living away from home during term, partners in the armed forces or professions such as pilots)" The following checks were performed: If answer If answer > 100 then rejected If answer > 12 then participant asked to confirm If the partici…		UK Biobank Assessment Centre > Touchscreen > Sociodemographics > Household	437920	236837	201070	424342	229942	194388	AFR,AMR,CSA,EAS,EUR,MID	6	AFR,EUR	2	6354	950	8505	2588	417988	1535							0.557	0.611	0.155	0.193	0.0187	0.308	0.091	0.512	0.0406	0.157	0.0026	0.102	0.557	0.611	0.155	0.193	0.0187	0.308	0.091
continuous	738	both_sexes			Average total household income before tax	ACE touchscreen question "What is the average total income before tax received by your HOUSEHOLD?" If the participant activated the Help button they were shown the message: If you are unsure of annual household income here are the weekly and monthly equivalents: Annual Monthly Weekly less than &pound;18,000 less than &pound;1,500 less than &pound;346 &pound;18,000 to &pound;29,999 &pound;1,500 to…		UK Biobank Assessment Centre > Touchscreen > Sociodemographics > Household	376352	196124	180217	368131	191439	176682	AFR,CSA,EAS,EUR,MID	5	CSA,EUR	2	4982		6444	2060	361687	1179							0.328		0.451	0.507	0.0981	0.428	0.124		0.0549	0.2	0.0052	0.133	0.328		0.451	0.507	0.0981	0.428	0.124
continuous	757	both_sexes		irnt	Time employed in main current job	ACE touchscreen question "How many years have you worked in your current job? (If you have more than one job please answer this, and the following questions on work, for your MAIN job only)" The following checks were performed: If answer If answer > Participants age - 10 years then rejected If answer > Participants age - 16 years then participant asked to confirm If the participant activated the …		UK Biobank Assessment Centre > Touchscreen > Sociodemographics > Employment	237330	121980	115343				AFR,AMR,CSA,EAS,EUR,MID	6		0	4052	561	4925	1590	225418	784							0.271	-0.987	0.183	0.2	0.0175	0.428	0.13	1.29	0.0699	0.115	0.0044	0.211	0.271	-0.987	0.183	0.2	0.0175	0.428	0.13
continuous	767	both_sexes		irnt	Length of working week for main job	ACE touchscreen question "In a typical WEEK, how many hours do you spend at work? (Do not include hours travelling to and from work)" The following checks were performed: If answer > 160 then rejected If answer If answer > 74 then participant asked to confirm If the participant activated the Help button they were shown the message: If you have more than one 'current job' then answer this question…		UK Biobank Assessment Centre > Touchscreen > Sociodemographics > Employment	247379	127284	120088				AFR,AMR,CSA,EAS,EUR,MID	6		0	4284	596	5135	1672	234864	828							-0.23	-0.298	0.154	0.805	0.0237	0.544	0.114	0.269	0.0447	0.226	0.0045	0.221	-0.23	-0.298	0.154	0.805	0.0237	0.544	0.114
continuous	777	both_sexes			Frequency of travelling from home to job workplace	ACE touchscreen question "How many times a WEEK do you travel from home to your main work? (count outward journeys only; put 0 if you always work from home)" The following checks were performed: If answer If answer > 999 then rejected If answer > 99 then participant asked to confirm If the participant activated the Help button they were shown the message: If the number of times varies each week, …		UK Biobank Assessment Centre > Touchscreen > Sociodemographics > Employment	246057	126985	119065				AFR,AMR,CSA,EAS,EUR,MID	6		0	4272	588	5043	1668	233670	816							0.0341	0.194	0.255	0.117	0.0219	0.119	0.106	0.583	0.067	0.182	0.0043	0.354	0.0341	0.194	0.255	0.117	0.0219	0.119	0.106
continuous	78	both_sexes		irnt	Heel bone mineral density (BMD) T-score, automated	This T-score is calculated from the ultrasound heel BMD measurement and is based on a person's bone density compared with what is normally expected in someone of the same sex. The units of the T-score are the number of standard deviations (SD) that the bone density is above or below the standard.		UK Biobank Assessment Centre > Physical measures > Bone-densitometry of heel	250298	135559	114739				AFR,AMR,CSA,EAS,EUR,MID	6		0	2295	471	2635	1262	242921	714							-1.61	0.244	0.299	0.521	0.295	0.646	0.58	0.4	0.0765	0.143	0.0209	0.317	-1.61	0.244	0.299	0.521	0.295	0.646	0.58
continuous	806	both_sexes			Job involves mainly walking or standing	ACE touchscreen question "Does your work involve walking or standing for most of the time?" If the participant activated the Help button they were shown the message: If you have more than one 'current job' then answer this question your MAIN job only. ~F806~ was collected from the participants who indicated they were in paid employment or self-employed as defined by their answers to ~F6142~		UK Biobank Assessment Centre > Touchscreen > Sociodemographics > Employment	250685	129212	121466				AFR,AMR,CSA,EAS,EUR,MID	6		0	4364	605	5203	1715	237953	845							-0.19	3.24	0.208	0.455	0.073	0.531	0.146	2.12	0.0656	0.229	0.0054	0.217	-0.19	3.24	0.208	0.455	0.073	0.531	0.146
continuous	816	both_sexes			Job involves heavy manual or physical work	ACE touchscreen question "Does your work involve heavy manual or physical work?" If the participant activated the Help button they were shown the message: If you have more than one 'current job' then answer this question for your MAIN job only. Physical work includes work that involves handling of heavy objects and use of heavy tools. ~F816~ was collected from participants who indicated they were…		UK Biobank Assessment Centre > Touchscreen > Sociodemographics > Employment	250711	129198	121506	243200	124913	118281	AFR,AMR,CSA,EAS,EUR,MID	6	CSA,EUR	2	4355	604	5207	1710	237993	842							-0.118	0.107	0.331	0.316	0.0894	0.223	0.109	1.23	0.0707	0.17	0.006	0.161	-0.118	0.107	0.331	0.316	0.0894	0.223	0.109
continuous	826	both_sexes			Job involves shift work	ACE touchscreen question "Does your work involve shift work?" If the participant activated the Help button they were shown the message: If you have more than one 'current job' then answer this question for your MAIN job only. Shift work is a work schedule that falls outside of the normal daytime working hours of 9am-5pm. This may involve working afternoons, evenings or nights or rotating through …		UK Biobank Assessment Centre > Touchscreen > Sociodemographics > Employment	250401	129052	121342				AFR,AMR,CSA,EAS,EUR,MID	6		0	4347	596	5177	1700	237740	841							0.18	-0.252	0.135	0.405	0.0268	0.515	0.144	0.277	0.0559	0.136	0.0044	0.169	0.18	-0.252	0.135	0.405	0.0268	0.515	0.144
continuous	845	both_sexes			Age completed full time education	ACE touchscreen question "At what age did you complete your continuous full time education?" The following checks were performed: If answer If answer > Participants age then rejected If answer > 40 then participant asked to confirm If the participant activated the Help button they were shown the message: Please give the age that you completed 'continuous' full time education. For example, if you …		UK Biobank Assessment Centre > Touchscreen > Sociodemographics > Education	294072	161905	132158	287295	158328	128959	AFR,AMR,CSA,EAS,EUR,MID	6	AFR,EUR	2	3720	487	4475	1111	283575	704							0.791	0.83	0.128	0.0308	0.111	0.0351	0.178	0.345	0.0721	0.22	0.0062	0.184	0.791	0.83	0.128	0.0308	0.111	0.0351	0.178
continuous	864	both_sexes			Number of days/week walked 10+ minutes	ACE touchscreen question "In a typical WEEK, on how many days did you walk for at least 10 minutes at a time? (Include walking that you do at work, travelling to and from work, and for sport or leisure)" The following checks were performed: If answer If answer > 7 then rejected If the participant activated the Help button they were shown the message: Count the number of days in a week that you wa…		UK Biobank Assessment Centre > Touchscreen > Lifestyle and environment > Physical activity	432754	233660	199081	422985	227640	195332	AFR,AMR,CSA,EAS,EUR,MID	6	CSA,EUR,MID	3	6271	940	8233	2558	413244	1508							0.192	0.743	0.205	0.192	0.0457	0.425	0.0773	0.285	0.0433	0.134	0.0029	0.104	0.192	0.743	0.205	0.192	0.0457	0.425	0.0773
continuous	87	both_sexes		irnt	Non-cancer illness year/age first occurred	For each disease entered, the nurse entered the date or age at diagnosis using a pop-up screen, depending on the participant's response. See Related Data-fields tab for further information on where to find separate data-fields for age and year of diagnosis.		UK Biobank Assessment Centre > Verbal interview > Medical conditions	326516	175949	150555				AFR,AMR,CSA,EAS,EUR,MID	6		0	4867	693	6624	1689	311507	1136							0.0304	0.183	0.232	0.0843	0.0185	0.327	0.127	0.405	0.059	0.161	0.0037	0.15	0.0304	0.183	0.232	0.0843	0.0185	0.327	0.127
continuous	874	both_sexes		irnt	Duration of walks	ACE touchscreen question "How many minutes did you usually spend walking on a typical DAY?" The following checks were performed: If answer If answer > 1440 then rejected If answer If answer > 300 then participant asked to confirm If the participant activated the Help button they were shown the message: Count the number of minutes that you usually spend walking in one day. If the time you usually …		UK Biobank Assessment Centre > Touchscreen > Lifestyle and environment > Physical activity	376657	199158	177489	366782	193366	173407	AFR,AMR,CSA,EAS,EUR,MID	6	CSA,EUR	2	5411	849	7473	2233	359309	1382							0.113	0.506	0.26	0.279	0.0503	0.396	0.0888	0.426	0.0518	0.132	0.0033	0.126	0.113	0.506	0.26	0.279	0.0503	0.396	0.0888
continuous	884	both_sexes			Number of days/week of moderate physical activity 10+ minutes	ACE touchscreen question "In a typical WEEK, on how many days did you do 10 minutes or more of moderate physical activities like carrying light loads, cycling at normal pace? (Do not include walking)" The following checks were performed: If answer If answer > 7 then rejected If the participant activated the Help button they were shown the message: Count the number of days in a week that you do mo…		UK Biobank Assessment Centre > Touchscreen > Lifestyle and environment > Physical activity	418175	223921	194241				AFR,AMR,CSA,EAS,EUR,MID	6		0	5870	891	7481	2402	400124	1407							0.134	0.462	0.174	0.19	0.0433	0.247	0.082	0.382	0.0563	0.103	0.0034	0.134	0.134	0.462	0.174	0.19	0.0433	0.247	0.082
continuous	894	both_sexes			Duration of moderate activity	ACE touchscreen question "How many minutes did you usually spend doing moderate activities on a typical DAY?" The following checks were performed: If answer If answer > 1440 then rejected If answer If answer > 300 then participant asked to confirm If the participant activated the Help button they were shown the message: If the time you usually spend doing moderate physical activity on each day of…		UK Biobank Assessment Centre > Touchscreen > Lifestyle and environment > Physical activity	326515	171923	154586				AFR,AMR,CSA,EAS,EUR,MID	6		0	4607	731	5808	1853	312433	1083							0.227	-0.0505	0.211	0.194	0.0347	0.428	0.113	0.353	0.0642	0.195	0.0035	0.169	0.227	-0.0505	0.211	0.194	0.0347	0.428	0.113
continuous	904	both_sexes			Number of days/week of vigorous physical activity 10+ minutes	ACE touchscreen question "In a typical WEEK, how many days did you do 10 minutes or more of vigorous physical activity? (These are activities that make you sweat or breathe hard such as fast cycling, aerobics, heavy lifting)" The following checks were performed: If answer If answer > 7 then rejected If the participant activated the Help button they were shown the message: Count the number of days…		UK Biobank Assessment Centre > Touchscreen > Lifestyle and environment > Physical activity	417884	224468	193404	401732	215765	185955	AFR,AMR,CSA,EAS,EUR,MID	6	EUR,MID	2	5690	896	7201	2365	400340	1392							0.114	-0.288	0.15	0.251	0.0367	0.713	0.0963	0.28	0.054	0.171	0.0033	0.163	0.114	-0.288	0.15	0.251	0.0367	0.713	0.0963
continuous	914	both_sexes		irnt	Duration of vigorous activity	ACE touchscreen question "How many minutes did you usually spend doing vigorous activities on a typical DAY?" The following checks were performed: If answer If answer > 1440 then rejected If answer If answer > 300 then participant asked to confirm If the participant activated the Help button they were shown the message: If the time you usually spend doing vigorous physical activity on each day of…		UK Biobank Assessment Centre > Touchscreen > Lifestyle and environment > Physical activity	238807	120643	118157				AFR,AMR,CSA,EAS,EUR,MID	6		0	3626	516	4126	1373	228438	728							-0.00846	-0.134	0.204	0.152	0.0337	0.555	0.12	0.222	0.0744	0.295	0.0042	0.167	-0.00846	-0.134	0.204	0.152	0.0337	0.555	0.12
continuous	92	both_sexes		irnt	Operation year/age first occurred	For each operation entered, the nurse entered the date or age at diagnosis using a pop-up screen, depending on the participant's response. See Related Data-fields tab for further information on where to find separate data-fields for age and year of diagnosis.		UK Biobank Assessment Centre > Verbal interview > Operations	344257	194102	150144				AFR,AMR,CSA,EAS,EUR,MID	6		0	4290	731	5322	1591	331253	1070							-0.125	0.229	0.179	0.174	0.0145	0.152	0.122	0.394	0.0644	0.291	0.003	0.196	-0.125	0.229	0.179	0.174	0.0145	0.152	0.122
continuous	924	both_sexes			Usual walking pace	ACE touchscreen question "How would you describe your usual walking pace? " If the participant activated the Help button they were shown the message: Slow pace is defined as less than 3 miles per hour. Steady average pace is defined as between 3-4 miles per hour. Fast pace is defined as more than 4 miles per hour. ~F924~ was collected from all participants except those who indicated they were una…		UK Biobank Assessment Centre > Touchscreen > Lifestyle and environment > Physical activity	429443	232906	196524	419454	226756	192685	AFR,AMR,EAS,EUR,MID	5	EUR,MID	2	6463	936		2590	417933	1521							0.121	0.106		0.264	0.0859	0.564	0.0781	0.41		0.125	0.0039	0.135	0.121	0.106		0.264	0.0859	0.564	0.0781
continuous	93	both_sexes		irnt	Systolic blood pressure, manual reading	Blood pressure, manual reading, systolic. Two measures of blood pressure were taken a few moments apart. A manual sphygmometer was used if the standard automated device could not be employed.		UK Biobank Assessment Centre > Physical measures > Blood pressure	36501	20083	16416				AFR,CSA,EUR	3		0	167		395		35867								1.13		0.253		0.137		0.477		0.244		0.028		1.13		0.253		0.137		0.477
continuous	94	both_sexes		irnt	Diastolic blood pressure, manual reading	Blood pressure, manual reading, diastolic. Two measures of blood pressure were taken a few moments apart. A manual sphygmometer was used if the standard automated device could not be employed.		UK Biobank Assessment Centre > Physical measures > Blood pressure	36501	20083	16416				CSA,EUR	2		0			395		35867										0.513		0.155				0.306		0.0274				0.513		0.155
continuous	943	both_sexes			Frequency of stair climbing in last 4 weeks	ACE touchscreen question "At home, during the last 4 weeks, about how many times a DAY do you climb a flight of stairs? (approx 10 steps)" If the participant activated the Help button they were shown the message: If you are unsure, please provide an estimate or select Do not know. ~F943~ was collected from all participants except those who indicated they were unable to walk, as defined by their a…		UK Biobank Assessment Centre > Touchscreen > Lifestyle and environment > Physical activity	436375	235843	200519	424905	229071	195822	AFR,AMR,CSA,EAS,EUR,MID	6	CSA,EUR	2	6406	945	8453	2596	416452	1523							0.134	-0.33	0.192	0.234	0.0382	0.466	0.0897	0.317	0.0468	0.0831	0.003	0.134	0.134	-0.33	0.192	0.234	0.0382	0.466	0.0897
continuous	95	both_sexes		irnt	Pulse rate (during blood-pressure measurement)	Pulse measured during automated blood-pressure reading		UK Biobank Assessment Centre > Physical measures > Blood pressure	36276	20030	16244				EUR	1		0					35867												0.16						0.0312						0.16
continuous	971	both_sexes			Frequency of walking for pleasure in last 4 weeks	ACE touchscreen question "How many times in the last 4 weeks did you go walking for pleasure?" If the participant activated the Help button they were shown the message: If you are unsure, please provide an estimate or select Do not know. ~F971~ was collected from participants who indicated that they spent time walking for pleasure in the previous 4 weeks, as defined by their answers to ~F6164~		UK Biobank Assessment Centre > Touchscreen > Lifestyle and environment > Physical activity	310381	172908	137463				AFR,AMR,CSA,EAS,EUR,MID	6		0	3378	583	4931	1473	299067	949							0.0594	0.156	0.186	-0.229	0.0349	0.149	0.151	0.672	0.0595	0.216	0.0037	0.123	0.0594	0.156	0.186	-0.229	0.0349	0.149	0.151
continuous	981	both_sexes			Duration walking for pleasure	ACE touchscreen question "Each time you went walking for pleasure, about how long did you spend doing it?" If the participant activated the Help button they were shown the message: If you are unsure, please provide an estimate or select Do not know. ~F981~ was collected from all participants who indicated that they spent time walking for pleasure in the previous 4 weeks, as defined by their answe…		UK Biobank Assessment Centre > Touchscreen > Lifestyle and environment > Physical activity	310237	172797	137430				AFR,AMR,CSA,EAS,EUR,MID	6		0	3387	584	4952	1474	298896	944							0.0982	-0.648	0.165	0.166	0.0216	0.162	0.211	0.514	0.0622	0.201	0.0033	0.237	0.0982	-0.648	0.165	0.166	0.0216	0.162	0.211
continuous	AG	both_sexes		irnt	Albumin/Globulin ratio	Albumin (30600) / (Total Protein [30860] - Albumin)			386683	179244	207438	378693	175738	202955	AFR,AMR,CSA,EAS,EUR,MID	6	CSA,EAS,EUR	3	5765	858	7707	2344	368642	1367							0.318	0.502	0.215	0.727	0.189	0.224	0.106	0.397	0.0429	0.15	0.0129	0.134	0.318	0.502	0.215	0.727	0.189	0.224	0.106
continuous	DBP	both_sexes		manual_medadj_raw	Diastolic blood pressure, manual reading, adjusted by medication	DBP (manual reading; 4079) adjusted by the use of blood pressure lowering medication (6153_2 and 6177_2)			35968	16104	19862				CSA,EUR	2		0			371		35367										-26.3		0.202				1150		0.0298				-26.3		0.202
continuous	FEV1FVC	both_sexes		irnt	FEV1/FVC ratio	FEV1 (20150) divided by FVC (20151)			316932	147374	169548				EUR	1		0					316932												0.239						0.011						0.239
continuous	IBil	both_sexes		irnt	Indirect bilirubin	Total bilirubin (30840) - Direct bilirubin (30660)			359072	180754	178317				AFR,AMR,CSA,EAS,EUR,MID	6		0	5170	746	6972	2165	342781	1238							0.649	0.707	0.386	0.416	0.0617	0.388	0.462	0.429	0.199	0.177	0.0145	0.192	0.649	0.707	0.386	0.416	0.0617	0.388	0.462
continuous	LDLC	both_sexes		medadj_raw	LDL direct, adjusted by medication	LDLC (30780) adjusted by the use of cholesterol lowering medication (6153_1 and 6177_1)			417180	191246	225932	406387	186834	219553	AFR,AMR,CSA,EAS,EUR,MID	6	CSA,EUR	2	6006	912	7985	2438	398402	1437							0.307	0.129	0.284	0.115	0.152	0.659	0.136	0.6	0.0411	0.136	0.0138	0.173	0.307	0.129	0.284	0.115	0.152	0.659	0.136
continuous	MAP	both_sexes		manual_raw	Mean arterial pressure, manual reading	(SBP [93] + 2 * DBP [94]) / 3			36671	16472	20197	36037	16138	19897	AFR,CSA,EAS,EUR	4	EAS,EUR	2	167		395	170	35867								1.3		0.472	0.83	0.137		0.428		0.22	0.17	0.0261		1.3		0.472	0.83	0.137		0.428
continuous	MCP	both_sexes		irnt	Multi-site chronic pain	Number of body regions with pain during last 3 months (see Johnston et al. PLoS Genetics, 2019)			432311	199134	233164				AFR,AMR,CSA,EAS,EUR,MID	6		0	6195	937	8128	2580	412985	1486							0.225	-0.00812	0.16	0.142	0.0819	0.263	0.0682	0.35	0.0452	0.0947	0.0037	0.141	0.225	-0.00812	0.16	0.142	0.0819	0.263	0.0682
continuous	NAP	both_sexes		irnt	Non-albumin protein	Total protein (30860) - Albumin (30600)			386683	179244	207438	378693	175738	202955	AFR,AMR,CSA,EAS,EUR,MID	6	CSA,EAS,EUR	3	5765	858	7707	2344	368642	1367							0.243	0.263	0.215	0.649	0.19	0.208	0.121	0.373	0.0386	0.158	0.0132	0.0803	0.243	0.263	0.215	0.649	0.19	0.208	0.121
continuous	PP	both_sexes		manual_raw	Pulse pressure, manual reading	SBP (93) - DBP (94)			36671	16472	20197				AFR,CSA,EAS,EUR,MID	5		0	167		395	170	35867	72							3.54		1	1.02	0.123	-0.136	3.38		0.329	0.154	0.0291	659	3.54		1	1.02	0.123	-0.136	3.38
continuous	SBP	both_sexes		manual_medadj_raw	Systolic blood pressure, manual reading, adjusted by medication	SBP (manual reading; 93) adjusted by the use of blood pressure lowering medication (6153_2 and 6177_2)			36127	16153	19972	35526	15837	19687	AFR,CSA,EAS,EUR	4	EAS,EUR	2	160		371	159	35367								0.904		0.852	0.801	0.189		0.412		0.36	0.121	0.0295		0.904		0.852	0.801	0.189		0.412
continuous	Smoking	both_sexes		Ever_Never	Smoking status, ever vs never	Ever (previous + current smoker) vs never based on smoking status (20116)			439155	201680	237463	425349	194899	230439	AFR,AMR,CSA,EAS,EUR,MID	6	AFR,EUR	2	6532	962	8632	2649	418817	1563							0.816	0.473	0.132	0.518	0.11	0.472	0.0939	0.408	0.0405	0.108	0.0047	0.13	0.816	0.473	0.132	0.518	0.11	0.472	0.0939
continuous	eGFR	both_sexes		irnt	Estimated glomerular filtration rate, serum creatinine	eGFR based on serum creatinine (30700) using the CKD-EPI formula			421531	193805	227712	411801	190035	221752	AFR,AMR,CSA,EAS,EUR,MID	6	CSA,EUR,MID	3	6217	939	8432	2574	401867	1502							0.0791	0.207	0.326	0.216	0.207	0.51	0.115	0.237	0.0444	0.109	0.0119	0.122	0.0791	0.207	0.326	0.216	0.207	0.51	0.115
continuous	eGFRcreacys	both_sexes		irnt	Estimated glomerular filtration rate, cystain C	eGFR based on cystain C (30720) using the CKD-EPI formula			421222	193674	227546	409996	189046	220950	AFR,AMR,CSA,EAS,EUR,MID	6	CSA,EUR	2	6212	939	8426	2574	401570	1501							0.0525	0.18	0.309	0.119	0.238	0.423	0.0974	0.22	0.048	0.107	0.0129	0.112	0.0525	0.18	0.309	0.119	0.238	0.423	0.0974
continuous	eGFRcys	both_sexes		irnt	Estimated glomerular filtration rate, serum creatinine + cystain C	eGFR based on serum creatinine (30700) and cystain C (30720) using the CKD-EPI formula			421702	193897	227803	410462	189263	221199	AFR,AMR,CSA,EAS,EUR,MID	6	CSA,EUR	2	6218	942	8431	2576	402031	1504							0.176	0.773	0.277	0.251	0.224	0.383	0.0797	0.287	0.0519	0.12	0.0118	0.1	0.176	0.773	0.277	0.251	0.224	0.383	0.0797
continuous	whr	both_sexes		irnt	pheno 48 / pheno 49				441331	238600	202717	429407	231579	197816	AFR,AMR,CSA,EAS,EUR,MID	6	CSA,EUR	2	6636	980	8876	2709	420531	1599							0.221	0.457	0.335	0.14	0.174	0.17	0.083	0.229	0.052	0.141	0.0076	0.11	0.221	0.457	0.335	0.14	0.174	0.17	0.083
[truncated: 37 more columns]

## Sheet: FinnGen
phenocode	phenotype	category	num_cases	num_controls	path_bucket	path_https
AB1_BACTINF_NOS	Bacterial infection, other or unspecified	I Certain infectious and parasitic diseases (AB1_)	25506	439048	gs://finngen-public-data-r12/summary_stats/release/finngen_R12_AB1_BACTINF_NOS.gz	https://storage.googleapis.com/finngen-public-data-r12/summary_stats/release/finngen_R12_AB1_BACTINF_NOS.gz
AB1_BACT_INTEST_OTH	Other bacterial intestinal infections	I Certain infectious and parasitic diseases (AB1_)	7671	444292	gs://finngen-public-data-r12/summary_stats/release/finngen_R12_AB1_BACT_INTEST_OTH.gz	https://storage.googleapis.com/finngen-public-data-r12/summary_stats/release/finngen_R12_AB1_BACT_INTEST_OTH.gz
AB1_EBV	Infectious mononucleosis	I Certain infectious and parasitic diseases (AB1_)	3838	486087	gs://finngen-public-data-r12/summary_stats/release/finngen_R12_AB1_EBV.gz	https://storage.googleapis.com/finngen-public-data-r12/summary_stats/release/finngen_R12_AB1_EBV.gz
AB1_ERYSIPELAS	Erysipelas	I Certain infectious and parasitic diseases (AB1_)	27918	439048	gs://finngen-public-data-r12/summary_stats/release/finngen_R12_AB1_ERYSIPELAS.gz	https://storage.googleapis.com/finngen-public-data-r12/summary_stats/release/finngen_R12_AB1_ERYSIPELAS.gz
AB1_GASTROENTERITIS_NOS	Diarrhoea and gastroenteritis of presumed infectious origin	I Certain infectious and parasitic diseases (AB1_)	39997	444292	gs://finngen-public-data-r12/summary_stats/release/finngen_R12_AB1_GASTROENTERITIS_NOS.gz	https://storage.googleapis.com/finngen-public-data-r12/summary_stats/release/finngen_R12_AB1_GASTROENTERITIS_NOS.gz
AB1_INTESTINAL_INFECTIONS	Intestinal infectious diseases	I Certain infectious and parasitic diseases (AB1_)	56056	444292	gs://finngen-public-data-r12/summary_stats/release/finngen_R12_AB1_INTESTINAL_INFECTIONS.gz	https://storage.googleapis.com/finngen-public-data-r12/summary_stats/release/finngen_R12_AB1_INTESTINAL_INFECTIONS.gz
AB1_LYME	Lyme disease	I Certain infectious and parasitic diseases (AB1_)	10516	489832	gs://finngen-public-data-r12/summary_stats/release/finngen_R12_AB1_LYME.gz	https://storage.googleapis.com/finngen-public-data-r12/summary_stats/release/finngen_R12_AB1_LYME.gz
AB1_OTHER_BACTERIAL	Other bacterial diseases	I Certain infectious and parasitic diseases (AB1_)	61300	439048	gs://finngen-public-data-r12/summary_stats/release/finngen_R12_AB1_OTHER_BACTERIAL.gz	https://storage.googleapis.com/finngen-public-data-r12/summary_stats/release/finngen_R12_AB1_OTHER_BACTERIAL.gz
AB1_OTHER_SEPSIS	Other septicaemia	I Certain infectious and parasitic diseases (AB1_)	17133	439048	gs://finngen-public-data-r12/summary_stats/release/finngen_R12_AB1_OTHER_SEPSIS.gz	https://storage.googleapis.com/finngen-public-data-r12/summary_stats/release/finngen_R12_AB1_OTHER_SEPSIS.gz
AB1_OTHER_SPIROCHAETAL	Other spirochaetal diseases	I Certain infectious and parasitic diseases (AB1_)	10678	489670	gs://finngen-public-data-r12/summary_stats/release/finngen_R12_AB1_OTHER_SPIROCHAETAL.gz	https://storage.googleapis.com/finngen-public-data-r12/summary_stats/release/finngen_R12_AB1_OTHER_SPIROCHAETAL.gz
AB1_OTHER_SUPERF_MYCOSIS	Other superficial mycoses	I Certain infectious and parasitic diseases (AB1_)	742	488977	gs://finngen-public-data-r12/summary_stats/release/finngen_R12_AB1_OTHER_SUPERF_MYCOSIS.gz	https://storage.googleapis.com/finngen-public-data-r12/summary_stats/release/finngen_R12_AB1_OTHER_SUPERF_MYCOSIS.gz
AB1_PARASITIC_NOS	Unspecified parasitic disease	I Certain infectious and parasitic diseases (AB1_)	286	498117	gs://finngen-public-data-r12/summary_stats/release/finngen_R12_AB1_PARASITIC_NOS.gz	https://storage.googleapis.com/finngen-public-data-r12/summary_stats/release/finngen_R12_AB1_PARASITIC_NOS.gz
AB1_RUBELLA	Rubella [German measles]	I Certain infectious and parasitic diseases (AB1_)	1264	480316	gs://finngen-public-data-r12/summary_stats/release/finngen_R12_AB1_RUBELLA.gz	https://storage.googleapis.com/finngen-public-data-r12/summary_stats/release/finngen_R12_AB1_RUBELLA.gz
AB1_SEXUAL_TRANSMISSION	Infections with a predominantly sexual mode of transmission	I Certain infectious and parasitic diseases (AB1_)	14890	485458	gs://finngen-public-data-r12/summary_stats/release/finngen_R12_AB1_SEXUAL_TRANSMISSION.gz	https://storage.googleapis.com/finngen-public-data-r12/summary_stats/release/finngen_R12_AB1_SEXUAL_TRANSMISSION.gz
AB1_SEXUAL_TRANSMISSION_NOS	Other predominantly sexually transmitted diseases, not elsewhere classified	I Certain infectious and parasitic diseases (AB1_)	7854	485458	gs://finngen-public-data-r12/summary_stats/release/finngen_R12_AB1_SEXUAL_TRANSMISSION_NOS.gz	https://storage.googleapis.com/finngen-public-data-r12/summary_stats/release/finngen_R12_AB1_SEXUAL_TRANSMISSION_NOS.gz
AB1_TUBERCULOSIS	Tuberculosis, wide	I Certain infectious and parasitic diseases (AB1_)	3063	497285	gs://finngen-public-data-r12/summary_stats/release/finngen_R12_AB1_TUBERCULOSIS.gz	https://storage.googleapis.com/finngen-public-data-r12/summary_stats/release/finngen_R12_AB1_TUBERCULOSIS.gz
AB1_VIRAL_HEMOR_FEVER_NOS	Viral haemorrhagic fevers, not elsewhere classified/unspecified	I Certain infectious and parasitic diseases (AB1_)	3042	496577	gs://finngen-public-data-r12/summary_stats/release/finngen_R12_AB1_VIRAL_HEMOR_FEVER_NOS.gz	https://storage.googleapis.com/finngen-public-data-r12/summary_stats/release/finngen_R12_AB1_VIRAL_HEMOR_FEVER_NOS.gz
AB1_VIRAL_OTHER_INTEST_INFECTIONS	Viral and other specified intestinal infections	I Certain infectious and parasitic diseases (AB1_)	11050	444292	gs://finngen-public-data-r12/summary_stats/release/finngen_R12_AB1_VIRAL_OTHER_INTEST_INFECTIONS.gz	https://storage.googleapis.com/finngen-public-data-r12/summary_stats/release/finngen_R12_AB1_VIRAL_OTHER_INTEST_INFECTIONS.gz
AB1_VIRAL_SKIN_MUCOUS_MEMBRANE	Viral infections characterized by skin and mucous membrane lesions	I Certain infectious and parasitic diseases (AB1_)	20032	480316	gs://finngen-public-data-r12/summary_stats/release/finngen_R12_AB1_VIRAL_SKIN_MUCOUS_MEMBRANE.gz	https://storage.googleapis.com/finngen-public-data-r12/summary_stats/release/finngen_R12_AB1_VIRAL_SKIN_MUCOUS_MEMBRANE.gz
AB1_VIRAL_WARTS	Viral warts	I Certain infectious and parasitic diseases (AB1_)	4044	480316	gs://finngen-public-data-r12/summary_stats/release/finngen_R12_AB1_VIRAL_WARTS.gz	https://storage.googleapis.com/finngen-public-data-r12/summary_stats/release/finngen_R12_AB1_VIRAL_WARTS.gz
AB1_WHOOPCOUGH	Whooping cough	I Certain infectious and parasitic diseases (AB1_)	222	439048	gs://finngen-public-data-r12/summary_stats/release/finngen_R12_AB1_WHOOPCOUGH.gz	https://storage.googleapis.com/finngen-public-data-r12/summary_stats/release/finngen_R12_AB1_WHOOPCOUGH.gz
AB1_ZOSTER	Zoster [herpes zoster]	I Certain infectious and parasitic diseases (AB1_)	7132	480316	gs://finngen-public-data-r12/summary_stats/release/finngen_R12_AB1_ZOSTER.gz	https://storage.googleapis.com/finngen-public-data-r12/summary_stats/release/finngen_R12_AB1_ZOSTER.gz
ABDOM_HERNIA	Hernia of abdominal wall	XI Diseases of the digestive system (K11_)	21210	479138	gs://finngen-public-data-r12/summary_stats/release/finngen_R12_ABDOM_HERNIA.gz	https://storage.googleapis.com/finngen-public-data-r12/summary_stats/release/finngen_R12_ABDOM_HERNIA.gz
ABDOM_HERNIA_POSTOP	Hernia of abdominal wall, postoperative	XI Diseases of the digestive system (K11_)	8152	277113	gs://finngen-public-data-r12/summary_stats/release/finngen_R12_ABDOM_HERNIA_POSTOP.gz	https://storage.googleapis.com/finngen-public-data-r12/summary_stats/release/finngen_R12_ABDOM_HERNIA_POSTOP.gz
AD_AM_EXMORE	Alzheimer’s disease (Atypical or mixed) (more control exclusions)	Neurological endpoints	3403	216472	gs://finngen-public-data-r12/summary_stats/release/finngen_R12_AD_AM_EXMORE.gz	https://storage.googleapis.com/finngen-public-data-r12/summary_stats/release/finngen_R12_AD_AM_EXMORE.gz
AD_EO_EXMORE	Alzheimer’s disease (Early onset) (more control exclusions)	Neurological endpoints	1820	216472	gs://finngen-public-data-r12/summary_stats/release/finngen_R12_AD_EO_EXMORE.gz	https://storage.googleapis.com/finngen-public-data-r12/summary_stats/release/finngen_R12_AD_EO_EXMORE.gz
AD_LO_EXMORE	Alzheimer’s disease (Late onset) (more control exclusions)	Neurological endpoints	9690	216472	gs://finngen-public-data-r12/summary_stats/release/finngen_R12_AD_LO_EXMORE.gz	https://storage.googleapis.com/finngen-public-data-r12/summary_stats/release/finngen_R12_AD_LO_EXMORE.gz
AD_U_EXMORE	Alzheimer’s disease (undefined) (more control exclusions)	Neurological endpoints	502	216472	gs://finngen-public-data-r12/summary_stats/release/finngen_R12_AD_U_EXMORE.gz	https://storage.googleapis.com/finngen-public-data-r12/summary_stats/release/finngen_R12_AD_U_EXMORE.gz
ALCOHOLACUTE10	Acute alcohol intoxication, ICD10	Alcohol related diseases	8774	489910	gs://finngen-public-data-r12/summary_stats/release/finngen_R12_ALCOHOLACUTE10.gz	https://storage.googleapis.com/finngen-public-data-r12/summary_stats/release/finngen_R12_ALCOHOLACUTE10.gz
ALCOPANCCHRON	Alcohol-induced chronic pancreatitis	Alcohol related diseases	2400	497948	gs://finngen-public-data-r12/summary_stats/release/finngen_R12_ALCOPANCCHRON.gz	https://storage.googleapis.com/finngen-public-data-r12/summary_stats/release/finngen_R12_ALCOPANCCHRON.gz
ALLERG_ASTHMA	Allergic asthma (mode)	Asthma and related endpoints	13450	270290	gs://finngen-public-data-r12/summary_stats/release/finngen_R12_ALLERG_ASTHMA.gz	https://storage.googleapis.com/finngen-public-data-r12/summary_stats/release/finngen_R12_ALLERG_ASTHMA.gz
ALLERG_RHINITIS	Allergic rhinitis	Comorbidities of Asthma	15569	474650	gs://finngen-public-data-r12/summary_stats/release/finngen_R12_ALLERG_RHINITIS.gz	https://storage.googleapis.com/finngen-public-data-r12/summary_stats/release/finngen_R12_ALLERG_RHINITIS.gz
AMN2	Transient global amnesia	Neurological endpoints	3315	471699	gs://finngen-public-data-r12/summary_stats/release/finngen_R12_AMN2.gz	https://storage.googleapis.com/finngen-public-data-r12/summary_stats/release/finngen_R12_AMN2.gz
ANTIDEPRESSANTS	Depression medications	Comorbidities of Neurological endpoints	149403	111976	gs://finngen-public-data-r12/summary_stats/release/finngen_R12_ANTIDEPRESSANTS.gz	https://storage.googleapis.com/finngen-public-data-r12/summary_stats/release/finngen_R12_ANTIDEPRESSANTS.gz
APPENDACUT_COMPLIC	Acute appendicitis, with complications	XI Diseases of the digestive system (K11_)	8921	458424	gs://finngen-public-data-r12/summary_stats/release/finngen_R12_APPENDACUT_COMPLIC.gz	https://storage.googleapis.com/finngen-public-data-r12/summary_stats/release/finngen_R12_APPENDACUT_COMPLIC.gz
APPENDACUT_NOCOMPLIC	Acute appendicitis, no complications	XI Diseases of the digestive system (K11_)	30012	458424	gs://finngen-public-data-r12/summary_stats/release/finngen_R12_APPENDACUT_NOCOMPLIC.gz	https://storage.googleapis.com/finngen-public-data-r12/summary_stats/release/finngen_R12_APPENDACUT_NOCOMPLIC.gz
ARTHRO_SPEC	Other specific arthropathies, wide	Rheuma endpoints	811	374317	gs://finngen-public-data-r12/summary_stats/release/finngen_R12_ARTHRO_SPEC.gz	https://storage.googleapis.com/finngen-public-data-r12/summary_stats/release/finngen_R12_ARTHRO_SPEC.gz
ARTRHO_POSTDYSENTERIC	Postdysenteric arthropathy	Rheuma endpoints	340	497416	gs://finngen-public-data-r12/summary_stats/release/finngen_R12_ARTRHO_POSTDYSENTERIC.gz	https://storage.googleapis.com/finngen-public-data-r12/summary_stats/release/finngen_R12_ARTRHO_POSTDYSENTERIC.gz
ASTHMA_ACUTE_RESPIRATORY_INFECTIONS	Asthma-related acute respiratory infections	Asthma and related endpoints	22761	441248	gs://finngen-public-data-r12/summary_stats/release/finngen_R12_ASTHMA_ACUTE_RESPIRATORY_INFECTIONS.gz	https://storage.googleapis.com/finngen-public-data-r12/summary_stats/release/finngen_R12_ASTHMA_ACUTE_RESPIRATORY_INFECTIONS.gz
ASTHMA_ALLERG	Asthma and allergy	Asthma and related endpoints	6883	267434	gs://finngen-public-data-r12/summary_stats/release/finngen_R12_ASTHMA_ALLERG.gz	https://storage.googleapis.com/finngen-public-data-r12/summary_stats/release/finngen_R12_ASTHMA_ALLERG.gz
ASTHMA_CHILD_EXMORE	Childhood asthma (age<16) (more control exclusions)	Asthma and related endpoints	8402	259839	gs://finngen-public-data-r12/summary_stats/release/finngen_R12_ASTHMA_CHILD_EXMORE.gz	https://storage.googleapis.com/finngen-public-data-r12/summary_stats/release/finngen_R12_ASTHMA_CHILD_EXMORE.gz
ASTHMA_EOSINOPHIL_SUGG	Suggestive for eosinophilic asthma	Comorbidities of Asthma	3565	441248	gs://finngen-public-data-r12/summary_stats/release/finngen_R12_ASTHMA_EOSINOPHIL_SUGG.gz	https://storage.googleapis.com/finngen-public-data-r12/summary_stats/release/finngen_R12_ASTHMA_EOSINOPHIL_SUGG.gz
ASTHMA_INFECTIONS	Asthma-related infections	Asthma and related endpoints	31090	441248	gs://finngen-public-data-r12/summary_stats/release/finngen_R12_ASTHMA_INFECTIONS.gz	https://storage.googleapis.com/finngen-public-data-r12/summary_stats/release/finngen_R12_ASTHMA_INFECTIONS.gz
ASTHMA_NAS	Asthma, unspecified (mode)	Asthma and related endpoints	30770	270290	gs://finngen-public-data-r12/summary_stats/release/finngen_R12_ASTHMA_NAS.gz	https://storage.googleapis.com/finngen-public-data-r12/summary_stats/release/finngen_R12_ASTHMA_NAS.gz
ASTHMA_OBESITY	Obesity related asthma	Comorbidities of Asthma	15107	441248	gs://finngen-public-data-r12/summary_stats/release/finngen_R12_ASTHMA_OBESITY.gz	https://storage.googleapis.com/finngen-public-data-r12/summary_stats/release/finngen_R12_ASTHMA_OBESITY.gz
ASTHMA_PNEUMONIA	Asthma-related pneumonia	Asthma and related endpoints	16964	441248	gs://finngen-public-data-r12/summary_stats/release/finngen_R12_ASTHMA_PNEUMONIA.gz	https://storage.googleapis.com/finngen-public-data-r12/summary_stats/release/finngen_R12_ASTHMA_PNEUMONIA.gz
AUD	Alcohol use disorder, ICD-based	V Mental and behavioural disorders (F5_)	20597	479751	gs://finngen-public-data-r12/summary_stats/release/finngen_R12_AUD.gz	https://storage.googleapis.com/finngen-public-data-r12/summary_stats/release/finngen_R12_AUD.gz
AUD_SWEDISH	Alcohol use disorder, Swedish definition	Alcohol related diseases	28861	471487	gs://finngen-public-data-r12/summary_stats/release/finngen_R12_AUD_SWEDISH.gz	https://storage.googleapis.com/finngen-public-data-r12/summary_stats/release/finngen_R12_AUD_SWEDISH.gz
AUTOHEP	Autoimmune hepatitis	XI Diseases of the digestive system (K11_)	264	372273	gs://finngen-public-data-r12/summary_stats/release/finngen_R12_AUTOHEP.gz	https://storage.googleapis.com/finngen-public-data-r12/summary_stats/release/finngen_R12_AUTOHEP.gz
AUTOIMMUNE	Autoimmune diseases	Diseases marked as autimmune origin	128075	372273	gs://finngen-public-data-r12/summary_stats/release/finngen_R12_AUTOIMMUNE.gz	https://storage.googleapis.com/finngen-public-data-r12/summary_stats/release/finngen_R12_AUTOIMMUNE.gz
AUTOIMMUNE_HYPERTHYROIDISM	Autoimmune hyperthyroidism	IV Endocrine, nutritional and metabolic diseases (E4_)	2469	370637	gs://finngen-public-data-r12/summary_stats/release/finngen_R12_AUTOIMMUNE_HYPERTHYROIDISM.gz	https://storage.googleapis.com/finngen-public-data-r12/summary_stats/release/finngen_R12_AUTOIMMUNE_HYPERTHYROIDISM.gz
AUTOIMMUNE_NONTHYROID	Autoimmune diseases excluding thyroid diseases	Diseases marked as autimmune origin	70570	371089	gs://finngen-public-data-r12/summary_stats/release/finngen_R12_AUTOIMMUNE_NONTHYROID.gz	https://storage.googleapis.com/finngen-public-data-r12/summary_stats/release/finngen_R12_AUTOIMMUNE_NONTHYROID.gz
BLEEDING	Bleeding	Miscellaneous, not yet classified endpoints	49027	451321	gs://finngen-public-data-r12/summary_stats/release/finngen_R12_BLEEDING.gz	https://storage.googleapis.com/finngen-public-data-r12/summary_stats/release/finngen_R12_BLEEDING.gz
BRONCHITIS	Bronchitis	Asthma and related endpoints	77621	422727	gs://finngen-public-data-r12/summary_stats/release/finngen_R12_BRONCHITIS.gz	https://storage.googleapis.com/finngen-public-data-r12/summary_stats/release/finngen_R12_BRONCHITIS.gz
C3_BASAL_CELL_CARCINOMA_EXALLC	Basal cell carcinoma, excluding all cancers (controls excluding all cancers)	II Neoplasms, from cancer register (ICD-O-3)	26272	378749	gs://finngen-public-data-r12/summary_stats/release/finngen_R12_C3_BASAL_CELL_CARCINOMA_EXALLC.gz	https://storage.googleapis.com/finngen-public-data-r12/summary_stats/release/finngen_R12_C3_BASAL_CELL_CARCINOMA_EXALLC.gz
C3_BASAL_CELL_CARCINOMA_INCLAVO_EXALLC	Basal cell carcinoma, including avohilmo, excluding all cancers (controls excluding all cancers)	II Neoplasms, from cancer register (ICD-O-3)	27001	378270	gs://finngen-public-data-r12/summary_stats/release/finngen_R12_C3_BASAL_CELL_CARCINOMA_INCLAVO_EXALLC.gz	https://storage.googleapis.com/finngen-public-data-r12/summary_stats/release/finngen_R12_C3_BASAL_CELL_CARCINOMA_INCLAVO_EXALLC.gz
C3_BILIARY_GALLBLADDER_EXALLC	Malignant neoplasm of intrahepatic ducts, biliary tract and gallbladder, excluding all cancers (controls excluding all cancers)	II Neoplasms, from cancer register (ICD-O-3)	2298	378749	gs://finngen-public-data-r12/summary_stats/release/finngen_R12_C3_BILIARY_GALLBLADDER_EXALLC.gz	https://storage.googleapis.com/finngen-public-data-r12/summary_stats/release/finngen_R12_C3_BILIARY_GALLBLADDER_EXALLC.gz
C3_BLADDER_EXALLC	Malignant neoplasm of bladder, excluding all cancers (controls excluding all cancers)	II Neoplasms, from cancer register (ICD-O-3)	4852	378749	gs://finngen-public-data-r12/summary_stats/release/finngen_R12_C3_BLADDER_EXALLC.gz	https://storage.googleapis.com/finngen-public-data-r12/summary_stats/release/finngen_R12_C3_BLADDER_EXALLC.gz
C3_BRAIN_EXALLC	Malignant neoplasm of brain, excluding all cancers (controls excluding all cancers)	II Neoplasms, from cancer register (ICD-O-3)	1894	378749	gs://finngen-public-data-r12/summary_stats/release/finngen_R12_C3_BRAIN_EXALLC.gz	https://storage.googleapis.com/finngen-public-data-r12/summary_stats/release/finngen_R12_C3_BRAIN_EXALLC.gz
C3_BREAST_ERNEG_EXALLC	Malignant neoplasm of breast, ER-negative, excluding all cancers (controls excluding all cancers)	II Neoplasms, from cancer register (ICD-O-3)	9724	221705	gs://finngen-public-data-r12/summary_stats/release/finngen_R12_C3_BREAST_ERNEG_EXALLC.gz	https://storage.googleapis.com/finngen-public-data-r12/summary_stats/release/finngen_R12_C3_BREAST_ERNEG_EXALLC.gz
C3_BREAST_ERPLUS_EXALLC	Malignant neoplasm of breast, ER-positive, excluding all cancers (controls excluding all cancers)	II Neoplasms, from cancer register (ICD-O-3)	14540	221705	gs://finngen-public-data-r12/summary_stats/release/finngen_R12_C3_BREAST_ERPLUS_EXALLC.gz	https://storage.googleapis.com/finngen-public-data-r12/summary_stats/release/finngen_R12_C3_BREAST_ERPLUS_EXALLC.gz
C3_BREAST_EXALLC	Malignant neoplasm of breast, excluding all cancers (controls excluding all cancers)	II Neoplasms, from cancer register (ICD-O-3)	24270	222078	gs://finngen-public-data-r12/summary_stats/release/finngen_R12_C3_BREAST_EXALLC.gz	https://storage.googleapis.com/finngen-public-data-r12/summary_stats/release/finngen_R12_C3_BREAST_EXALLC.gz
C3_BRONCHUS_LUNG_EXALLC	Malignant neoplasm of bronchus and lung, excluding all cancers (controls excluding all cancers)	II Neoplasms, from cancer register (ICD-O-3)	9639	378749	gs://finngen-public-data-r12/summary_stats/release/finngen_R12_C3_BRONCHUS_LUNG_EXALLC.gz	https://storage.googleapis.com/finngen-public-data-r12/summary_stats/release/finngen_R12_C3_BRONCHUS_LUNG_EXALLC.gz
C3_CANCER_EXALLC	Malignant neoplasm, excluding all cancers (controls excluding all cancers)	II Neoplasms, from cancer register (ICD-O-3)	121495	378749	gs://finngen-public-data-r12/summary_stats/release/finngen_R12_C3_CANCER_EXALLC.gz	https://storage.googleapis.com/finngen-public-data-r12/summary_stats/release/finngen_R12_C3_CANCER_EXALLC.gz
C3_CLL_EXALLC	Chronic lymphocytic leukaemia and small lyphocytis leukaemia, excluding all cancers (controls excluding all cancers)	II Neoplasms, from cancer register (ICD-O-3)	935	378742	gs://finngen-public-data-r12/summary_stats/release/finngen_R12_C3_CLL_EXALLC.gz	https://storage.googleapis.com/finngen-public-data-r12/summary_stats/release/finngen_R12_C3_CLL_EXALLC.gz
C3_COLON_ADENO_EXALLC	Colon adenocarcinoma, excluding all cancers (controls excluding all cancers)	II Neoplasms, from cancer register (ICD-O-3)	4478	378749	gs://finngen-public-data-r12/summary_stats/release/finngen_R12_C3_COLON_ADENO_EXALLC.gz	https://storage.googleapis.com/finngen-public-data-r12/summary_stats/release/finngen_R12_C3_COLON_ADENO_EXALLC.gz
C3_COLON_EXALLC	Malignant neoplasm of colon, excluding all cancers (controls excluding all cancers)	II Neoplasms, from cancer register (ICD-O-3)	7698	378749	gs://finngen-public-data-r12/summary_stats/release/finngen_R12_C3_COLON_EXALLC.gz	https://storage.googleapis.com/finngen-public-data-r12/summary_stats/release/finngen_R12_C3_COLON_EXALLC.gz
C3_COLORECTAL_ADENO_EXALLC	Colorectal adenocarcinoma, excluding all cancers (controls excluding all cancers)	II Neoplasms, from cancer register (ICD-O-3)	7876	378749	gs://finngen-public-data-r12/summary_stats/release/finngen_R12_C3_COLORECTAL_ADENO_EXALLC.gz	https://storage.googleapis.com/finngen-public-data-r12/summary_stats/release/finngen_R12_C3_COLORECTAL_ADENO_EXALLC.gz
C3_COLORECTAL_EXALLC	Colorectal cancer, excluding all cancers (controls excluding all cancers)	II Neoplasms, from cancer register (ICD-O-3)	11790	378749	gs://finngen-public-data-r12/summary_stats/release/finngen_R12_C3_COLORECTAL_EXALLC.gz	https://storage.googleapis.com/finngen-public-data-r12/summary_stats/release/finngen_R12_C3_COLORECTAL_EXALLC.gz
C3_DLBCL_EXALLC	Diffuse large B-cell lymphoma, excluding all cancers (controls excluding all cancers)	II Neoplasms, from cancer register (ICD-O-3)	1505	378749	gs://finngen-public-data-r12/summary_stats/release/finngen_R12_C3_DLBCL_EXALLC.gz	https://storage.googleapis.com/finngen-public-data-r12/summary_stats/release/finngen_R12_C3_DLBCL_EXALLC.gz
C3_GBM_ASTROCYTOMA_EXALLC	Brain glioblastoma and astrocytoma, excluding all cancers (controls excluding all cancers)	II Neoplasms, from cancer register (ICD-O-3)	544	378749	gs://finngen-public-data-r12/summary_stats/release/finngen_R12_C3_GBM_ASTROCYTOMA_EXALLC.gz	https://storage.googleapis.com/finngen-public-data-r12/summary_stats/release/finngen_R12_C3_GBM_ASTROCYTOMA_EXALLC.gz
C3_GBM_EXALLC	Brain glioblastoma, excluding all cancers (controls excluding all cancers)	II Neoplasms, from cancer register (ICD-O-3)	406	378749	gs://finngen-public-data-r12/summary_stats/release/finngen_R12_C3_GBM_EXALLC.gz	https://storage.googleapis.com/finngen-public-data-r12/summary_stats/release/finngen_R12_C3_GBM_EXALLC.gz
C3_HEAD_AND_NECK_EXALLC	Malignant neoplasm of head and neck, excluding all cancers (controls excluding all cancers)	II Neoplasms, from cancer register (ICD-O-3)	3942	378749	gs://finngen-public-data-r12/summary_stats/release/finngen_R12_C3_HEAD_AND_NECK_EXALLC.gz	https://storage.googleapis.com/finngen-public-data-r12/summary_stats/release/finngen_R12_C3_HEAD_AND_NECK_EXALLC.gz
C3_HEPATOCELLU_CARC_EXALLC	Hepatocellular carcinoma, excluding all cancers (controls excluding all cancers)	II Neoplasms, from cancer register (ICD-O-3)	947	378749	gs://finngen-public-data-r12/summary_stats/release/finngen_R12_C3_HEPATOCELLU_CARC_EXALLC.gz	https://storage.googleapis.com/finngen-public-data-r12/summary_stats/release/finngen_R12_C3_HEPATOCELLU_CARC_EXALLC.gz
C3_KIDNEY_CLEAR_CELL_CARCINOMA_EXALLC	Clear cell adenocarcinoma of kidney, excluding all cancers (controls excluding all cancers)	II Neoplasms, from cancer register (ICD-O-3)	1499	378749	gs://finngen-public-data-r12/summary_stats/release/finngen_R12_C3_KIDNEY_CLEAR_CELL_CARCINOMA_EXALLC.gz	https://storage.googleapis.com/finngen-public-data-r12/summary_stats/release/finngen_R12_C3_KIDNEY_CLEAR_CELL_CARCINOMA_EXALLC.gz
C3_KIDNEY_NOTRENALPELVIS_EXALLC	Malignant neoplasm of kidney, except renal pelvis, excluding all cancers (controls excluding all cancers)	II Neoplasms, from cancer register (ICD-O-3)	3926	378749	gs://finngen-public-data-r12/summary_stats/release/finngen_R12_C3_KIDNEY_NOTRENALPELVIS_EXALLC.gz	https://storage.googleapis.com/finngen-public-data-r12/summary_stats/release/finngen_R12_C3_KIDNEY_NOTRENALPELVIS_EXALLC.gz
C3_LIP_EXALLC	Malignant neoplasm of lip, excluding all cancers (controls excluding all cancers)	II Neoplasms, from cancer register (ICD-O-3)	380	378749	gs://finngen-public-data-r12/summary_stats/release/finngen_R12_C3_LIP_EXALLC.gz	https://storage.googleapis.com/finngen-public-data-r12/summary_stats/release/finngen_R12_C3_LIP_EXALLC.gz
C3_LUNG_NONSMALL_EXALLC	Non-small cell lung cancer, excluding all cancers (controls excluding all cancers)	II Neoplasms, from cancer register (ICD-O-3)	6446	378749	gs://finngen-public-data-r12/summary_stats/release/finngen_R12_C3_LUNG_NONSMALL_EXALLC.gz	https://storage.googleapis.com/finngen-public-data-r12/summary_stats/release/finngen_R12_C3_LUNG_NONSMALL_EXALLC.gz
C3_MELANOMA_EXALLC	Malignant melanoma, excluding all cancers (controls excluding all cancers)	II Neoplasms, from cancer register (ICD-O-3)	6925	378368	gs://finngen-public-data-r12/summary_stats/release/finngen_R12_C3_MELANOMA_EXALLC.gz	https://storage.googleapis.com/finngen-public-data-r12/summary_stats/release/finngen_R12_C3_MELANOMA_EXALLC.gz
C3_MELANOMA_SKIN_EXALLC	Malignant melanoma of skin, excluding all cancers (controls excluding all cancers)	II Neoplasms, from cancer register (ICD-O-3)	5753	378749	gs://finngen-public-data-r12/summary_stats/release/finngen_R12_C3_MELANOMA_SKIN_EXALLC.gz	https://storage.googleapis.com/finngen-public-data-r12/summary_stats/release/finngen_R12_C3_MELANOMA_SKIN_EXALLC.gz
C3_MENINGIOMA_EXALLC	Brain meningioma, excluding all cancers (controls excluding all cancers)	II Neoplasms, from cancer register (ICD-O-3)	1835	377674	gs://finngen-public-data-r12/summary_stats/release/finngen_R12_C3_MENINGIOMA_EXALLC.gz	https://storage.googleapis.com/finngen-public-data-r12/summary_stats/release/finngen_R12_C3_MENINGIOMA_EXALLC.gz
C3_NONHODGKIN_EXALLC	Non-Hodgkin lymphoma, all, excluding all cancers (controls excluding all cancers)	II Neoplasms, from cancer register (ICD-O-3)	5225	378749	gs://finngen-public-data-r12/summary_stats/release/finngen_R12_C3_NONHODGKIN_EXALLC.gz	https://storage.googleapis.com/finngen-public-data-r12/summary_stats/release/finngen_R12_C3_NONHODGKIN_EXALLC.gz
C3_NSCLC_ADENO_EXALLC	Non-small cell lung cancer, adenocarcinoma, excluding all cancers (controls excluding all cancers)	II Neoplasms, from cancer register (ICD-O-3)	2219	378749	gs://finngen-public-data-r12/summary_stats/release/finngen_R12_C3_NSCLC_ADENO_EXALLC.gz	https://storage.googleapis.com/finngen-public-data-r12/summary_stats/release/finngen_R12_C3_NSCLC_ADENO_EXALLC.gz
C3_NSCLC_SQUAM_EXALLC	Non-small cell lung cancer, squamous, excluding all cancers (controls excluding all cancers)	II Neoplasms, from cancer register (ICD-O-3)	1898	378749	gs://finngen-public-data-r12/summary_stats/release/finngen_R12_C3_NSCLC_SQUAM_EXALLC.gz	https://storage.googleapis.com/finngen-public-data-r12/summary_stats/release/finngen_R12_C3_NSCLC_SQUAM_EXALLC.gz
C3_OROPHARYNG_EXALLC	Malignant neoplasm of oropharynx, excluding all cancers (controls excluding all cancers)	II Neoplasms, from cancer register (ICD-O-3)	164	378749	gs://finngen-public-data-r12/summary_stats/release/finngen_R12_C3_OROPHARYNG_EXALLC.gz	https://storage.googleapis.com/finngen-public-data-r12/summary_stats/release/finngen_R12_C3_OROPHARYNG_EXALLC.gz
C3_OTHER_SKIN_EXALLC	Other malignant neoplasms of skin (=non-melanoma skin cancer), excluding all cancers (controls excluding all cancers)	II Neoplasms, from cancer register (ICD-O-3)	28424	378749	gs://finngen-public-data-r12/summary_stats/release/finngen_R12_C3_OTHER_SKIN_EXALLC.gz	https://storage.googleapis.com/finngen-public-data-r12/summary_stats/release/finngen_R12_C3_OTHER_SKIN_EXALLC.gz
C3_PANCREAS_EXALLC	Malignant neoplasm of pancreas, excluding all cancers (controls excluding all cancers)	II Neoplasms, from cancer register (ICD-O-3)	3139	378749	gs://finngen-public-data-r12/summary_stats/release/finngen_R12_C3_PANCREAS_EXALLC.gz	https://storage.googleapis.com/finngen-public-data-r12/summary_stats/release/finngen_R12_C3_PANCREAS_EXALLC.gz
C3_PROSTATE_EXALLC	Malignant neoplasm of prostate, excluding all cancers (controls excluding all cancers)	II Neoplasms, from cancer register (ICD-O-3)	20368	156671	gs://finngen-public-data-r12/summary_stats/release/finngen_R12_C3_PROSTATE_EXALLC.gz	https://storage.googleapis.com/finngen-public-data-r12/summary_stats/release/finngen_R12_C3_PROSTATE_EXALLC.gz
C3_RECTUM_ADENO	Adenocarcinoma and papilloma adenocarcinoma of rectum	II Neoplasms, from cancer register (ICD-O-3)	3461	496887	gs://finngen-public-data-r12/summary_stats/release/finngen_R12_C3_RECTUM_ADENO.gz	https://storage.googleapis.com/finngen-public-data-r12/summary_stats/release/finngen_R12_C3_RECTUM_ADENO.gz
C3_RECTUM_ADENO_MUCINO_EXALLC	Adenocarcinoma, papilloma adenocarcinoma and mucinous carcinomas of rectum, excluding all cancers (controls excluding all cancers)	II Neoplasms, from cancer register (ICD-O-3)	3768	378749	gs://finngen-public-data-r12/summary_stats/release/finngen_R12_C3_RECTUM_ADENO_MUCINO_EXALLC.gz	https://storage.googleapis.com/finngen-public-data-r12/summary_stats/release/finngen_R12_C3_RECTUM_ADENO_MUCINO_EXALLC.gz
C3_RECTUM_EXALLC	Malignant neoplasm of rectum, excluding all cancers (controls excluding all cancers)	II Neoplasms, from cancer register (ICD-O-3)	4844	378749	gs://finngen-public-data-r12/summary_stats/release/finngen_R12_C3_RECTUM_EXALLC.gz	https://storage.googleapis.com/finngen-public-data-r12/summary_stats/release/finngen_R12_C3_RECTUM_EXALLC.gz
C3_SKIN_EXALLC	Malignant neoplasm of skin, excluding all cancers (controls excluding all cancers)	II Neoplasms, from cancer register (ICD-O-3)	34177	378749	gs://finngen-public-data-r12/summary_stats/release/finngen_R12_C3_SKIN_EXALLC.gz	https://storage.googleapis.com/finngen-public-data-r12/summary_stats/release/finngen_R12_C3_SKIN_EXALLC.gz
C3_SMALL_INTESTINE_EXALLC	Malignant neoplasm of small intestine, excluding all cancers (controls excluding all cancers)	II Neoplasms, from cancer register (ICD-O-3)	1034	378749	gs://finngen-public-data-r12/summary_stats/release/finngen_R12_C3_SMALL_INTESTINE_EXALLC.gz	https://storage.googleapis.com/finngen-public-data-r12/summary_stats/release/finngen_R12_C3_SMALL_INTESTINE_EXALLC.gz
C3_SMALL_INTESTINE_NEUROENDOCRINE_EXALLC	Neuroendocrine tumor and carcinoma of small intestine, excluding all cancers (controls excluding all cancers)	II Neoplasms, from cancer register (ICD-O-3)	442	378749	gs://finngen-public-data-r12/summary_stats/release/finngen_R12_C3_SMALL_INTESTINE_NEUROENDOCRINE_EXALLC.gz	https://storage.googleapis.com/finngen-public-data-r12/summary_stats/release/finngen_R12_C3_SMALL_INTESTINE_NEUROENDOCRINE_EXALLC.gz
C3_SQUOMOUS_CELL_CARCINOMA_SKIN_EXALLC	Squamous cell neoplasms and carcinomas of the skin, excluding all cancers (controls excluding all cancers)	II Neoplasms, from cancer register (ICD-O-3)	4663	378749	gs://finngen-public-data-r12/summary_stats/release/finngen_R12_C3_SQUOMOUS_CELL_CARCINOMA_SKIN_EXALLC.gz	https://storage.googleapis.com/finngen-public-data-r12/summary_stats/release/finngen_R12_C3_SQUOMOUS_CELL_CARCINOMA_SKIN_EXALLC.gz
C3_STOMACH_ADENO_EXALLC	Adenocarcinoma and papillary adenocarcinoma of stomach, excluding all cancers (controls excluding all cancers)	II Neoplasms, from cancer register (ICD-O-3)	1023	378749	gs://finngen-public-data-r12/summary_stats/release/finngen_R12_C3_STOMACH_ADENO_EXALLC.gz	https://storage.googleapis.com/finngen-public-data-r12/summary_stats/release/finngen_R12_C3_STOMACH_ADENO_EXALLC.gz
C3_STOMACH_EXALLC	Malignant neoplasm of stomach, excluding all cancers (controls excluding all cancers)	II Neoplasms, from cancer register (ICD-O-3)	2296	378749	gs://finngen-public-data-r12/summary_stats/release/finngen_R12_C3_STOMACH_EXALLC.gz	https://storage.googleapis.com/finngen-public-data-r12/summary_stats/release/finngen_R12_C3_STOMACH_EXALLC.gz
C3_STOMACH_NEUROENDOCRINE_EXALLC	Neuroendocrine tumor and carcinoma of stomach, excluding all cancers (controls excluding all cancers)	II Neoplasms, from cancer register (ICD-O-3)	156	378749	gs://finngen-public-data-r12/summary_stats/release/finngen_R12_C3_STOMACH_NEUROENDOCRINE_EXALLC.gz	https://storage.googleapis.com/finngen-public-data-r12/summary_stats/release/finngen_R12_C3_STOMACH_NEUROENDOCRINE_EXALLC.gz
C3_TESTIS_EXALLC	Malignant neoplasm of testis, excluding all cancers (controls excluding all cancers)	II Neoplasms, from cancer register (ICD-O-3)	687	156671	gs://finngen-public-data-r12/summary_stats/release/finngen_R12_C3_TESTIS_EXALLC.gz	https://storage.googleapis.com/finngen-public-data-r12/summary_stats/release/finngen_R12_C3_TESTIS_EXALLC.gz
C3_TESTIS_NONSEMINOMA_EXALLC	Non-seminoma of testis, excluding all cancers (controls excluding all cancers)	II Neoplasms, from cancer register (ICD-O-3)	217	156671	gs://finngen-public-data-r12/summary_stats/release/finngen_R12_C3_TESTIS_NONSEMINOMA_EXALLC.gz	https://storage.googleapis.com/finngen-public-data-r12/summary_stats/release/finngen_R12_C3_TESTIS_NONSEMINOMA_EXALLC.gz
C3_TESTIS_SEMINOMA_EXALLC	Seminoma of testis, excluding all cancers (controls excluding all cancers)	II Neoplasms, from cancer register (ICD-O-3)	344	156671	gs://finngen-public-data-r12/summary_stats/release/finngen_R12_C3_TESTIS_SEMINOMA_EXALLC.gz	https://storage.googleapis.com/finngen-public-data-r12/summary_stats/release/finngen_R12_C3_TESTIS_SEMINOMA_EXALLC.gz
C3_THYROID_GLAND_EXALLC	Malignant neoplasm of thyroid gland, excluding all cancers (controls excluding all cancers)	II Neoplasms, from cancer register (ICD-O-3)	2859	378749	gs://finngen-public-data-r12/summary_stats/release/finngen_R12_C3_THYROID_GLAND_EXALLC.gz	https://storage.googleapis.com/finngen-public-data-r12/summary_stats/release/finngen_R12_C3_THYROID_GLAND_EXALLC.gz
C3_THYROID_PAPILLARY_ADENO_EXALLC	Papillary adenocarcinoma of thyroid gland, excluding all cancers (controls excluding all cancers)	II Neoplasms, from cancer register (ICD-O-3)	2400	378749	gs://finngen-public-data-r12/summary_stats/release/finngen_R12_C3_THYROID_PAPILLARY_ADENO_EXALLC.gz	https://storage.googleapis.com/finngen-public-data-r12/summary_stats/release/finngen_R12_C3_THYROID_PAPILLARY_ADENO_EXALLC.gz
C3_URINARY_TRACT_EXALLC	Malignant neoplasm of urinary organs, excluding all cancers (controls excluding all cancers)	II Neoplasms, from cancer register (ICD-O-3)	4535	378749	gs://finngen-public-data-r12/summary_stats/release/finngen_R12_C3_URINARY_TRACT_EXALLC.gz	https://storage.googleapis.com/finngen-public-data-r12/summary_stats/release/finngen_R12_C3_URINARY_TRACT_EXALLC.gz
CARDIAC_ARRHYTM	Cardiac arrhythmias	Comorbidities of COPD	92926	288216	gs://finngen-public-data-r12/summary_stats/release/finngen_R12_CARDIAC_ARRHYTM.gz	https://storage.googleapis.com/finngen-public-data-r12/summary_stats/release/finngen_R12_CARDIAC_ARRHYTM.gz
CD2_BENIGN_ADRENAL	Benign neoplasm: Adrenal gland	II Neoplasms from hospital discharges (CD2_)	2570	497778	gs://finngen-public-data-r12/summary_stats/release/finngen_R12_CD2_BENIGN_ADRENAL.gz	https://storage.googleapis.com/finngen-public-data-r12/summary_stats/release/finngen_R12_CD2_BENIGN_ADRENAL.gz
CD2_BENIGN_BRAIN_CNS	Benign neoplasm of brain and other parts of central nervous system	II Neoplasms from hospital discharges (CD2_)	2404	497944	gs://finngen-public-data-r12/summary_stats/release/finngen_R12_CD2_BENIGN_BRAIN_CNS.gz	https://storage.googleapis.com/finngen-public-data-r12/summary_stats/release/finngen_R12_CD2_BENIGN_BRAIN_CNS.gz
CD2_BENIGN_BREAST	Benign neoplasm of breast	II Neoplasms from hospital discharges (CD2_)	4750	277314	gs://finngen-public-data-r12/summary_stats/release/finngen_R12_CD2_BENIGN_BREAST.gz	https://storage.googleapis.com/finngen-public-data-r12/summary_stats/release/finngen_R12_CD2_BENIGN_BREAST.gz
CD2_BENIGN_CAECUM	Benign neoplasm: Caecum	II Neoplasms from hospital discharges (CD2_)	3599	496749	gs://finngen-public-data-r12/summary_stats/release/finngen_R12_CD2_BENIGN_CAECUM.gz	https://storage.googleapis.com/finngen-public-data-r12/summary_stats/release/finngen_R12_CD2_BENIGN_CAECUM.gz
CD2_BENIGN_COLON	Benign neoplasm: Colon	II Neoplasms from hospital discharges (CD2_)	23613	476735	gs://finngen-public-data-r12/summary_stats/release/finngen_R12_CD2_BENIGN_COLON.gz	https://storage.googleapis.com/finngen-public-data-r12/summary_stats/release/finngen_R12_CD2_BENIGN_COLON.gz
CD2_BENIGN_COLON_NOS	Benign neoplasm: Colon, unspecified	II Neoplasms from hospital discharges (CD2_)	9883	490465	gs://finngen-public-data-r12/summary_stats/release/finngen_R12_CD2_BENIGN_COLON_NOS.gz	https://storage.googleapis.com/finngen-public-data-r12/summary_stats/release/finngen_R12_CD2_BENIGN_COLON_NOS.gz
CD2_BENIGN_COLORECANI	Benign neoplasm of colon, rectum, anus and anal canal	II Neoplasms from hospital discharges (CD2_)	29048	471300	gs://finngen-public-data-r12/summary_stats/release/finngen_R12_CD2_BENIGN_COLORECANI.gz	https://storage.googleapis.com/finngen-public-data-r12/summary_stats/release/finngen_R12_CD2_BENIGN_COLORECANI.gz
CD2_BENIGN_CRANIAL_NERVE	Benign neoplasm: Cranial nerves	II Neoplasms from hospital discharges (CD2_)	984	499364	gs://finngen-public-data-r12/summary_stats/release/finngen_R12_CD2_BENIGN_CRANIAL_NERVE.gz	https://storage.googleapis.com/finngen-public-data-r12/summary_stats/release/finngen_R12_CD2_BENIGN_CRANIAL_NERVE.gz
CD2_BENIGN_ENDOCRINE_OTH	Benign neoplasm of other and unspecified endocrine glands	II Neoplasms from hospital discharges (CD2_)	4928	495420	gs://finngen-public-data-r12/summary_stats/release/finngen_R12_CD2_BENIGN_ENDOCRINE_OTH.gz	https://storage.googleapis.com/finngen-public-data-r12/summary_stats/release/finngen_R12_CD2_BENIGN_ENDOCRINE_OTH.gz
CD2_BENIGN_LEIOMYOMA_UTERI	Leiomyoma of uterus	II Neoplasms from hospital discharges (CD2_)	42107	239957	gs://finngen-public-data-r12/summary_stats/release/finngen_R12_CD2_BENIGN_LEIOMYOMA_UTERI.gz	https://storage.googleapis.com/finngen-public-data-r12/summary_stats/release/finngen_R12_CD2_BENIGN_LEIOMYOMA_UTERI.gz
CD2_BENIGN_LIPOMATOUS	Benign lipomatous neoplasm	II Neoplasms from hospital discharges (CD2_)	12917	487431	gs://finngen-public-data-r12/summary_stats/release/finngen_R12_CD2_BENIGN_LIPOMATOUS.gz	https://storage.googleapis.com/finngen-public-data-r12/summary_stats/release/finngen_R12_CD2_BENIGN_LIPOMATOUS.gz
CD2_BENIGN_LIPO_SKIN_LIMBS	Benign lipomatous neoplasm of skin and subcutaneous tissue of limbs	II Neoplasms from hospital discharges (CD2_)	2969	497379	gs://finngen-public-data-r12/summary_stats/release/finngen_R12_CD2_BENIGN_LIPO_SKIN_LIMBS.gz	https://storage.googleapis.com/finngen-public-data-r12/summary_stats/release/finngen_R12_CD2_BENIGN_LIPO_SKIN_LIMBS.gz
CD2_BENIGN_MELANOCYTIC	Melanocytic naevi	II Neoplasms from hospital discharges (CD2_)	13357	486991	gs://finngen-public-data-r12/summary_stats/release/finngen_R12_CD2_BENIGN_MELANOCYTIC.gz	https://storage.googleapis.com/finngen-public-data-r12/summary_stats/release/finngen_R12_CD2_BENIGN_MELANOCYTIC.gz
CD2_BENIGN_MELANOCYTIC_LOWERLIMB	Melanocytic naevi of lower limb, including hip	II Neoplasms from hospital discharges (CD2_)	1586	498762	gs://finngen-public-data-r12/summary_stats/release/finngen_R12_CD2_BENIGN_MELANOCYTIC_LOWERLIMB.gz	https://storage.googleapis.com/finngen-public-data-r12/summary_stats/release/finngen_R12_CD2_BENIGN_MELANOCYTIC_LOWERLIMB.gz
CD2_BENIGN_MELANOCYTIC_NOS	Melanocytic naevi, other sites/unspecified	II Neoplasms from hospital discharges (CD2_)	3038	497310	gs://finngen-public-data-r12/summary_stats/release/finngen_R12_CD2_BENIGN_MELANOCYTIC_NOS.gz	https://storage.googleapis.com/finngen-public-data-r12/summary_stats/release/finngen_R12_CD2_BENIGN_MELANOCYTIC_NOS.gz
CD2_BENIGN_MELANOCYTIC_TRUNK	Melanocytic naevi of trunk	II Neoplasms from hospital discharges (CD2_)	4762	495586	gs://finngen-public-data-r12/summary_stats/release/finngen_R12_CD2_BENIGN_MELANOCYTIC_TRUNK.gz	https://storage.googleapis.com/finngen-public-data-r12/summary_stats/release/finngen_R12_CD2_BENIGN_MELANOCYTIC_TRUNK.gz
CD2_BENIGN_MENINGES	Benign neoplasm of meninges	II Neoplasms from hospital discharges (CD2_)	3728	496620	gs://finngen-public-data-r12/summary_stats/release/finngen_R12_CD2_BENIGN_MENINGES.gz	https://storage.googleapis.com/finngen-public-data-r12/summary_stats/release/finngen_R12_CD2_BENIGN_MENINGES.gz
CD2_BENIGN_MENINGES_CEREBRAL	Benign neoplasm: Cerebral meninges	II Neoplasms from hospital discharges (CD2_)	3353	496995	gs://finngen-public-data-r12/summary_stats/release/finngen_R12_CD2_BENIGN_MENINGES_CEREBRAL.gz	https://storage.googleapis.com/finngen-public-data-r12/summary_stats/release/finngen_R12_CD2_BENIGN_MENINGES_CEREBRAL.gz
CD2_BENIGN_OTHER_NOS	Benign neoplasm of other and unspecified sites	II Neoplasms from hospital discharges (CD2_)	1158	499190	gs://finngen-public-data-r12/summary_stats/release/finngen_R12_CD2_BENIGN_OTHER_NOS.gz	https://storage.googleapis.com/finngen-public-data-r12/summary_stats/release/finngen_R12_CD2_BENIGN_OTHER_NOS.gz
CD2_BENIGN_OVARY	Benign neoplasm of ovary	II Neoplasms from hospital discharges (CD2_)	7022	275042	gs://finngen-public-data-r12/summary_stats/release/finngen_R12_CD2_BENIGN_OVARY.gz	https://storage.googleapis.com/finngen-public-data-r12/summary_stats/release/finngen_R12_CD2_BENIGN_OVARY.gz
CD2_BENIGN_PAROTID	Benign neoplasm: Parotid gland	II Neoplasms from hospital discharges (CD2_)	2911	497437	gs://finngen-public-data-r12/summary_stats/release/finngen_R12_CD2_BENIGN_PAROTID.gz	https://storage.googleapis.com/finngen-public-data-r12/summary_stats/release/finngen_R12_CD2_BENIGN_PAROTID.gz
CD2_BENIGN_PERIPH_AUTO_NEURO	Benign neoplasm: Peripheral nerves and autonomic nervous system	II Neoplasms from hospital discharges (CD2_)	527	499821	gs://finngen-public-data-r12/summary_stats/release/finngen_R12_CD2_BENIGN_PERIPH_AUTO_NEURO.gz	https://storage.googleapis.com/finngen-public-data-r12/summary_stats/release/finngen_R12_CD2_BENIGN_PERIPH_AUTO_NEURO.gz
CD2_BENIGN_PITUITARY_CRANIPHAR	Benign neoplasm: Pituitary gland, craniopharyngeal duct	II Neoplasms from hospital discharges (CD2_)	1893	498455	gs://finngen-public-data-r12/summary_stats/release/finngen_R12_CD2_BENIGN_PITUITARY_CRANIPHAR.gz	https://storage.googleapis.com/finngen-public-data-r12/summary_stats/release/finngen_R12_CD2_BENIGN_PITUITARY_CRANIPHAR.gz
CD2_BENIGN_RECTUM	Benign neoplasm: Rectum	II Neoplasms from hospital discharges (CD2_)	6798	493550	gs://finngen-public-data-r12/summary_stats/release/finngen_R12_CD2_BENIGN_RECTUM.gz	https://storage.googleapis.com/finngen-public-data-r12/summary_stats/release/finngen_R12_CD2_BENIGN_RECTUM.gz
CD2_BENIGN_RECTUM_ANAL	Benign neoplasm: Rectum, anus and anal canal	II Neoplasms from hospital discharges (CD2_)	7879	492469	gs://finngen-public-data-r12/summary_stats/release/finngen_R12_CD2_BENIGN_RECTUM_ANAL.gz	https://storage.googleapis.com/finngen-public-data-r12/summary_stats/release/finngen_R12_CD2_BENIGN_RECTUM_ANAL.gz
CD2_BENIGN_SALIVARY	Benign neoplasm of major salivary glands	II Neoplasms from hospital discharges (CD2_)	3739	496609	gs://finngen-public-data-r12/summary_stats/release/finngen_R12_CD2_BENIGN_SALIVARY.gz	https://storage.googleapis.com/finngen-public-data-r12/summary_stats/release/finngen_R12_CD2_BENIGN_SALIVARY.gz
CD2_BENIGN_SALIVARY_KNOWN	Benign neoplasm: salivary glands, exclude unknown (D119)	II Neoplasms from hospital discharges (CD2_)	3265	497083	gs://finngen-public-data-r12/summary_stats/release/finngen_R12_CD2_BENIGN_SALIVARY_KNOWN.gz	https://storage.googleapis.com/finngen-public-data-r12/summary_stats/release/finngen_R12_CD2_BENIGN_SALIVARY_KNOWN.gz
CD2_BENIGN_SIGMOID_COLON	Benign neoplasm: Sigmoid colon	II Neoplasms from hospital discharges (CD2_)	7048	493300	gs://finngen-public-data-r12/summary_stats/release/finngen_R12_CD2_BENIGN_SIGMOID_COLON.gz	https://storage.googleapis.com/finngen-public-data-r12/summary_stats/release/finngen_R12_CD2_BENIGN_SIGMOID_COLON.gz
CD2_BENIGN_SPINAL_CORD	Benign neoplasm: Spinal cord	II Neoplasms from hospital discharges (CD2_)	479	499869	gs://finngen-public-data-r12/summary_stats/release/finngen_R12_CD2_BENIGN_SPINAL_CORD.gz	https://storage.googleapis.com/finngen-public-data-r12/summary_stats/release/finngen_R12_CD2_BENIGN_SPINAL_CORD.gz
CD2_BENIGN_STOMACH	Benign neoplasm: Stomach	II Neoplasms from hospital discharges (CD2_)	3603	496745	gs://finngen-public-data-r12/summary_stats/release/finngen_R12_CD2_BENIGN_STOMACH.gz	https://storage.googleapis.com/finngen-public-data-r12/summary_stats/release/finngen_R12_CD2_BENIGN_STOMACH.gz
CD2_BENIGN_THYROID	Benign neoplasm of thyroid gland	II Neoplasms from hospital discharges (CD2_)	1184	499164	gs://finngen-public-data-r12/summary_stats/release/finngen_R12_CD2_BENIGN_THYROID.gz	https://storage.googleapis.com/finngen-public-data-r12/summary_stats/release/finngen_R12_CD2_BENIGN_THYROID.gz
CD2_FOLLICULAR_LYMPHOMA_EXALLC	Follicular lymphoma, hilmo (controls excluding all cancers)	II Neoplasms from hospital discharges (CD2_)	1435	378749	gs://finngen-public-data-r12/summary_stats/release/finngen_R12_CD2_FOLLICULAR_LYMPHOMA_EXALLC.gz	https://storage.googleapis.com/finngen-public-data-r12/summary_stats/release/finngen_R12_CD2_FOLLICULAR_LYMPHOMA_EXALLC.gz
CD2_HODGKIN_LYMPHOMA_EXALLC	Hodgkin lymphoma, hilmo (controls excluding all cancers)	II Neoplasms from hospital discharges (CD2_)	1033	378749	gs://finngen-public-data-r12/summary_stats/release/finngen_R12_CD2_HODGKIN_LYMPHOMA_EXALLC.gz	https://storage.googleapis.com/finngen-public-data-r12/summary_stats/release/finngen_R12_CD2_HODGKIN_LYMPHOMA_EXALLC.gz
CD2_INSITU_BLADDER_EXALLC	Carcinoma in situ, bladder (controls excluding all cancers)	II Neoplasms from hospital discharges (CD2_)	1034	378741	gs://finngen-public-data-r12/summary_stats/release/finngen_R12_CD2_INSITU_BLADDER_EXALLC.gz	https://storage.googleapis.com/finngen-public-data-r12/summary_stats/release/finngen_R12_CD2_INSITU_BLADDER_EXALLC.gz
CD2_INSITU_BREAST_INTRADUCTAL_EXALLC	Carcinoma in situ of breast, intraductal (controls excluding all cancers)	II Neoplasms from hospital discharges (CD2_)	3030	222001	gs://finngen-public-data-r12/summary_stats/release/finngen_R12_CD2_INSITU_BREAST_INTRADUCTAL_EXALLC.gz	https://storage.googleapis.com/finngen-public-data-r12/summary_stats/release/finngen_R12_CD2_INSITU_BREAST_INTRADUCTAL_EXALLC.gz
CD2_INSITU_CERVIX_UTERI_EXALLC	Carcinoma in situ of cervix uteri (controls excluding all cancers)	II Neoplasms from hospital discharges (CD2_)	3701	219058	gs://finngen-public-data-r12/summary_stats/release/finngen_R12_CD2_INSITU_CERVIX_UTERI_EXALLC.gz	https://storage.googleapis.com/finngen-public-data-r12/summary_stats/release/finngen_R12_CD2_INSITU_CERVIX_UTERI_EXALLC.gz
CD2_INSITU_MELANOMA_EXALLC	Melanoma in situ (controls excluding all cancers)	II Neoplasms from hospital discharges (CD2_)	1322	378371	gs://finngen-public-data-r12/summary_stats/release/finngen_R12_CD2_INSITU_MELANOMA_EXALLC.gz	https://storage.googleapis.com/finngen-public-data-r12/summary_stats/release/finngen_R12_CD2_INSITU_MELANOMA_EXALLC.gz
CD2_INSITU_SKIN_EXALLC	Carcinoma in situ of skin (controls excluding all cancers)	II Neoplasms from hospital discharges (CD2_)	2742	377301	gs://finngen-public-data-r12/summary_stats/release/finngen_R12_CD2_INSITU_SKIN_EXALLC.gz	https://storage.googleapis.com/finngen-public-data-r12/summary_stats/release/finngen_R12_CD2_INSITU_SKIN_EXALLC.gz
CD2_LEIOMYOMA_ENDOMETRIOSIS_EXALLC	Benign leiomyoma with endometriosis (controls excluding all cancers)	II Neoplasms from hospital discharges (CD2_)	6281	206474	gs://finngen-public-data-r12/summary_stats/release/finngen_R12_CD2_LEIOMYOMA_ENDOMETRIOSIS_EXALLC.gz	https://storage.googleapis.com/finngen-public-data-r12/summary_stats/release/finngen_R12_CD2_LEIOMYOMA_ENDOMETRIOSIS_EXALLC.gz
CD2_LYMPHOID_LEUKAEMIA_EXALLC	Lymphoid leukaemia (controls excluding all cancers)	II Neoplasms from hospital discharges (CD2_)	1945	378749	gs://finngen-public-data-r12/summary_stats/release/finngen_R12_CD2_LYMPHOID_LEUKAEMIA_EXALLC.gz	https://storage.googleapis.com/finngen-public-data-r12/summary_stats/release/finngen_R12_CD2_LYMPHOID_LEUKAEMIA_EXALLC.gz
CD2_NONFOLLICULAR_LYMPHOMA_EXALLC	Non-follicular lymphoma (controls excluding all cancers)	II Neoplasms from hospital discharges (CD2_)	3500	378749	gs://finngen-public-data-r12/summary_stats/release/finngen_R12_CD2_NONFOLLICULAR_LYMPHOMA_EXALLC.gz	https://storage.googleapis.com/finngen-public-data-r12/summary_stats/release/finngen_R12_CD2_NONFOLLICULAR_LYMPHOMA_EXALLC.gz
CD2_NONHODGKIN_NAS_EXALLC	Other and unspecified types of non-Hodgkin lymphoma, hilmo (controls excluding all cancers)	II Neoplasms from hospital discharges (CD2_)	1452	378749	gs://finngen-public-data-r12/summary_stats/release/finngen_R12_CD2_NONHODGKIN_NAS_EXALLC.gz	https://storage.googleapis.com/finngen-public-data-r12/summary_stats/release/finngen_R12_CD2_NONHODGKIN_NAS_EXALLC.gz
CD2_PRIMARY_LYMPHOID_HEMATOPOIETIC_EXALLC	Primary_lymphoid and hematopoietic malignant neoplasms (controls excluding all cancers)	II Neoplasms from hospital discharges (CD2_)	9960	378749	gs://finngen-public-data-r12/summary_stats/release/finngen_R12_CD2_PRIMARY_LYMPHOID_HEMATOPOIETIC_EXALLC.gz	https://storage.googleapis.com/finngen-public-data-r12/summary_stats/release/finngen_R12_CD2_PRIMARY_LYMPHOID_HEMATOPOIETIC_EXALLC.gz
CHARCOT	Charcot foot	Comorbidities of Diabetes	594	360342	gs://finngen-public-data-r12/summary_stats/release/finngen_R12_CHARCOT.gz	https://storage.googleapis.com/finngen-public-data-r12/summary_stats/release/finngen_R12_CHARCOT.gz
CHILDHOOD_ALLERGY	Childhood allergy (age < 16)	Asthma and related endpoints	8089	492259	gs://finngen-public-data-r12/summary_stats/release/finngen_R12_CHILDHOOD_ALLERGY.gz	https://storage.googleapis.com/finngen-public-data-r12/summary_stats/release/finngen_R12_CHILDHOOD_ALLERGY.gz
CHIRBIL_PRIM	Primary biliary cholangitis (PBC)	Gastrointestinal endpoints	760	372273	gs://finngen-public-data-r12/summary_stats/release/finngen_R12_CHIRBIL_PRIM.gz	https://storage.googleapis.com/finngen-public-data-r12/summary_stats/release/finngen_R12_CHIRBIL_PRIM.gz
CHIRHEP_NAS	Cirrhosis of liver, NAS	Gastrointestinal endpoints	1703	494803	gs://finngen-public-data-r12/summary_stats/release/finngen_R12_CHIRHEP_NAS.gz	https://storage.googleapis.com/finngen-public-data-r12/summary_stats/release/finngen_R12_CHIRHEP_NAS.gz
CHRONHEP_NAS	Chronic hepatitis NAS	Gastrointestinal endpoints	461	499887	gs://finngen-public-data-r12/summary_stats/release/finngen_R12_CHRONHEP_NAS.gz	https://storage.googleapis.com/finngen-public-data-r12/summary_stats/release/finngen_R12_CHRONHEP_NAS.gz
CHRONLARGE	Crohn's disease of large intestine	Gastrointestinal endpoints	2049	476577	gs://finngen-public-data-r12/summary_stats/release/finngen_R12_CHRONLARGE.gz	https://storage.googleapis.com/finngen-public-data-r12/summary_stats/release/finngen_R12_CHRONLARGE.gz
CHRONMYELOPRO	Chronic myeloproliferative disease	Other, not yet classified endpoints (same as #MISC)	433	497256	gs://finngen-public-data-r12/summary_stats/release/finngen_R12_CHRONMYELOPRO.gz	https://storage.googleapis.com/finngen-public-data-r12/summary_stats/release/finngen_R12_CHRONMYELOPRO.gz
CHRONNAS	Crohn's disease NAS	Gastrointestinal endpoints	2602	476577	gs://finngen-public-data-r12/summary_stats/release/finngen_R12_CHRONNAS.gz	https://storage.googleapis.com/finngen-public-data-r12/summary_stats/release/finngen_R12_CHRONNAS.gz
CHRONOTH	Other Crohn's disease	Gastrointestinal endpoints	2819	476577	gs://finngen-public-data-r12/summary_stats/release/finngen_R12_CHRONOTH.gz	https://storage.googleapis.com/finngen-public-data-r12/summary_stats/release/finngen_R12_CHRONOTH.gz
CHRONSMALL	Crohn's disease of small intestine	Gastrointestinal endpoints	2740	476577	gs://finngen-public-data-r12/summary_stats/release/finngen_R12_CHRONSMALL.gz	https://storage.googleapis.com/finngen-public-data-r12/summary_stats/release/finngen_R12_CHRONSMALL.gz
CIRRHOSIS_BROAD	Cirrhosis, broad definition used in the article https://doi.org/10.1101/594523	Gastrointestinal endpoints	5545	494803	gs://finngen-public-data-r12/summary_stats/release/finngen_R12_CIRRHOSIS_BROAD.gz	https://storage.googleapis.com/finngen-public-data-r12/summary_stats/release/finngen_R12_CIRRHOSIS_BROAD.gz
CONGEN_HEART_ARTER	Congenital malformations of heart and great arteries	Cardiometabolic endpoints	5303	495045	gs://finngen-public-data-r12/summary_stats/release/finngen_R12_CONGEN_HEART_ARTER.gz	https://storage.googleapis.com/finngen-public-data-r12/summary_stats/release/finngen_R12_CONGEN_HEART_ARTER.gz
COPD_EARLY	Early onset COPD	COPD and related endpoints	9491	477322	gs://finngen-public-data-r12/summary_stats/release/finngen_R12_COPD_EARLY.gz	https://storage.googleapis.com/finngen-public-data-r12/summary_stats/release/finngen_R12_COPD_EARLY.gz
COPD_INSUFFICIENCY	COPD-related respiratory insufficiency	Comorbidities of COPD	4541	477322	gs://finngen-public-data-r12/summary_stats/release/finngen_R12_COPD_INSUFFICIENCY.gz	https://storage.googleapis.com/finngen-public-data-r12/summary_stats/release/finngen_R12_COPD_INSUFFICIENCY.gz
COPD_LATER	Later onset COPD	COPD and related endpoints	13535	215585	gs://finngen-public-data-r12/summary_stats/release/finngen_R12_COPD_LATER.gz	https://storage.googleapis.com/finngen-public-data-r12/summary_stats/release/finngen_R12_COPD_LATER.gz
CPAP	Continuous positive airway pressure	Interstitial lung disease endpoints	9427	211497	gs://finngen-public-data-r12/summary_stats/release/finngen_R12_CPAP.gz	https://storage.googleapis.com/finngen-public-data-r12/summary_stats/release/finngen_R12_CPAP.gz
CREST	CR(E)ST syndrome	Rheuma endpoints	514	499834	gs://finngen-public-data-r12/summary_stats/release/finngen_R12_CREST.gz	https://storage.googleapis.com/finngen-public-data-r12/summary_stats/release/finngen_R12_CREST.gz
CROHN_ARTHR	Arthropathy in Crohn disease	Rheuma endpoints	355	495332	gs://finngen-public-data-r12/summary_stats/release/finngen_R12_CROHN_ARTHR.gz	https://storage.googleapis.com/finngen-public-data-r12/summary_stats/release/finngen_R12_CROHN_ARTHR.gz
CURRENT_SMOKER		Miscellaneous, not yet classified endpoints	77563	150355	gs://finngen-public-data-r12/summary_stats/release/finngen_R12_CURRENT_SMOKER.gz	https://storage.googleapis.com/finngen-public-data-r12/summary_stats/release/finngen_R12_CURRENT_SMOKER.gz
C_DIFFICILE_ENTEROCOLITIS	Enterocolitis due to Clostridium difficile	I Certain infectious and parasitic diseases (AB1_)	4250	492689	gs://finngen-public-data-r12/summary_stats/release/finngen_R12_C_DIFFICILE_ENTEROCOLITIS.gz	https://storage.googleapis.com/finngen-public-data-r12/summary_stats/release/finngen_R12_C_DIFFICILE_ENTEROCOLITIS.gz
C_STROKE	STROKE	Comorbidities of Diabetes	53492	360342	gs://finngen-public-data-r12/summary_stats/release/finngen_R12_C_STROKE.gz	https://storage.googleapis.com/finngen-public-data-r12/summary_stats/release/finngen_R12_C_STROKE.gz
D3_AGRANULOCYTOSIS	Agranulocytosis	III Diseases of the blood and blood-forming organs and certain disorders involving the immune mechanism (D3_)	4238	491224	gs://finngen-public-data-r12/summary_stats/release/finngen_R12_D3_AGRANULOCYTOSIS.gz	https://storage.googleapis.com/finngen-public-data-r12/summary_stats/release/finngen_R12_D3_AGRANULOCYTOSIS.gz
D3_ALLERGPURPURA	Allergic purpura	III Diseases of the blood and blood-forming organs and certain disorders involving the immune mechanism (D3_)	1140	492275	gs://finngen-public-data-r12/summary_stats/release/finngen_R12_D3_ALLERGPURPURA.gz	https://storage.googleapis.com/finngen-public-data-r12/summary_stats/release/finngen_R12_D3_ALLERGPURPURA.gz
D3_ANAEMIA	Anaemias	III Diseases of the blood and blood-forming organs and certain disorders involving the immune mechanism (D3_)	37924	111976	gs://finngen-public-data-r12/summary_stats/release/finngen_R12_D3_ANAEMIA.gz	https://storage.googleapis.com/finngen-public-data-r12/summary_stats/release/finngen_R12_D3_ANAEMIA.gz
D3_ANAEMIANAS	Other and unspecified anaemias	III Diseases of the blood and blood-forming organs and certain disorders involving the immune mechanism (D3_)	18961	479581	gs://finngen-public-data-r12/summary_stats/release/finngen_R12_D3_ANAEMIANAS.gz	https://storage.googleapis.com/finngen-public-data-r12/summary_stats/release/finngen_R12_D3_ANAEMIANAS.gz
D3_ANAEMIA_B12_DEF	Vitamin B12 deficiency anaemia	III Diseases of the blood and blood-forming organs and certain disorders involving the immune mechanism (D3_)	4426	477015	gs://finngen-public-data-r12/summary_stats/release/finngen_R12_D3_ANAEMIA_B12_DEF.gz	https://storage.googleapis.com/finngen-public-data-r12/summary_stats/release/finngen_R12_D3_ANAEMIA_B12_DEF.gz
D3_ANAEMIA_IRONDEF	Iron deficiency anaemia	III Diseases of the blood and blood-forming organs and certain disorders involving the immune mechanism (D3_)	19321	477015	gs://finngen-public-data-r12/summary_stats/release/finngen_R12_D3_ANAEMIA_IRONDEF.gz	https://storage.googleapis.com/finngen-public-data-r12/summary_stats/release/finngen_R12_D3_ANAEMIA_IRONDEF.gz
D3_ANAEMIA_IRONDEF_NAS	Other and unspecified iron deficiency	III Diseases of the blood and blood-forming organs and certain disorders involving the immune mechanism (D3_)	14595	477015	gs://finngen-public-data-r12/summary_stats/release/finngen_R12_D3_ANAEMIA_IRONDEF_NAS.gz	https://storage.googleapis.com/finngen-public-data-r12/summary_stats/release/finngen_R12_D3_ANAEMIA_IRONDEF_NAS.gz
D3_BLOODOTHER	Other diseases of blood and blood-forming organs, wide	III Diseases of the blood and blood-forming organs and certain disorders involving the immune mechanism (D3_)	9124	491224	gs://finngen-public-data-r12/summary_stats/release/finngen_R12_D3_BLOODOTHER.gz	https://storage.googleapis.com/finngen-public-data-r12/summary_stats/release/finngen_R12_D3_BLOODOTHER.gz
D3_COAGDEF	Chronic Coagulation defects	III Diseases of the blood and blood-forming organs and certain disorders involving the immune mechanism (D3_)	876	499472	gs://finngen-public-data-r12/summary_stats/release/finngen_R12_D3_COAGDEF.gz	https://storage.googleapis.com/finngen-public-data-r12/summary_stats/release/finngen_R12_D3_COAGDEF.gz
D3_COAGDEFNAS	Other and unspecified coagulation defects	III Diseases of the blood and blood-forming organs and certain disorders involving the immune mechanism (D3_)	1786	492275	gs://finngen-public-data-r12/summary_stats/release/finngen_R12_D3_COAGDEFNAS.gz	https://storage.googleapis.com/finngen-public-data-r12/summary_stats/release/finngen_R12_D3_COAGDEFNAS.gz
D3_COAGDEF_PURPUR_HAEMORRHAGIC	Coagulation defects, purpura and other haemorrhagic conditions	III Diseases of the blood and blood-forming organs and certain disorders involving the immune mechanism (D3_)	8073	492275	gs://finngen-public-data-r12/summary_stats/release/finngen_R12_D3_COAGDEF_PURPUR_HAEMORRHAGIC.gz	https://storage.googleapis.com/finngen-public-data-r12/summary_stats/release/finngen_R12_D3_COAGDEF_PURPUR_HAEMORRHAGIC.gz
D3_COAGOTHER	Other coagulation defects	III Diseases of the blood and blood-forming organs and certain disorders involving the immune mechanism (D3_)	2769	492275	gs://finngen-public-data-r12/summary_stats/release/finngen_R12_D3_COAGOTHER.gz	https://storage.googleapis.com/finngen-public-data-r12/summary_stats/release/finngen_R12_D3_COAGOTHER.gz
D3_COMPLEMENTDEF	Defects in the complement system	III Diseases of the blood and blood-forming organs and certain disorders involving the immune mechanism (D3_)	237	492311	gs://finngen-public-data-r12/summary_stats/release/finngen_R12_D3_COMPLEMENTDEF.gz	https://storage.googleapis.com/finngen-public-data-r12/summary_stats/release/finngen_R12_D3_COMPLEMENTDEF.gz
D3_HEREDOTHCLOFACTORS	Hereditary deficiency of other clotting factors	III Diseases of the blood and blood-forming organs and certain disorders involving the immune mechanism (D3_)	310	492275	gs://finngen-public-data-r12/summary_stats/release/finngen_R12_D3_HEREDOTHCLOFACTORS.gz	https://storage.googleapis.com/finngen-public-data-r12/summary_stats/release/finngen_R12_D3_HEREDOTHCLOFACTORS.gz
D3_IMMUDEFANTIBODY	Immunodeficiency with predominantly antibody defects	III Diseases of the blood and blood-forming organs and certain disorders involving the immune mechanism (D3_)	919	492311	gs://finngen-public-data-r12/summary_stats/release/finngen_R12_D3_IMMUDEFANTIBODY.gz	https://storage.googleapis.com/finngen-public-data-r12/summary_stats/release/finngen_R12_D3_IMMUDEFANTIBODY.gz
D3_IMMUNEMECHANISM	Certain disorders involving the immune mechanism	III Diseases of the blood and blood-forming organs and certain disorders involving the immune mechanism (D3_)	8037	492311	gs://finngen-public-data-r12/summary_stats/release/finngen_R12_D3_IMMUNEMECHANISM.gz	https://storage.googleapis.com/finngen-public-data-r12/summary_stats/release/finngen_R12_D3_IMMUNEMECHANISM.gz
D3_OTHERBLOOD	Other diseases of blood and blood-forming organs	III Diseases of the blood and blood-forming organs and certain disorders involving the immune mechanism (D3_)	2517	491224	gs://finngen-public-data-r12/summary_stats/release/finngen_R12_D3_OTHERBLOOD.gz	https://storage.googleapis.com/finngen-public-data-r12/summary_stats/release/finngen_R12_D3_OTHERBLOOD.gz
D3_SARCOIDOSIS	Sarcoidosis	III Diseases of the blood and blood-forming organs and certain disorders involving the immune mechanism (D3_)	5411	492311	gs://finngen-public-data-r12/summary_stats/release/finngen_R12_D3_SARCOIDOSIS.gz	https://storage.googleapis.com/finngen-public-data-r12/summary_stats/release/finngen_R12_D3_SARCOIDOSIS.gz
D3_VONVILLEBRAND	Von Willebrand disease	III Diseases of the blood and blood-forming organs and certain disorders involving the immune mechanism (D3_)	473	492275	gs://finngen-public-data-r12/summary_stats/release/finngen_R12_D3_VONVILLEBRAND.gz	https://storage.googleapis.com/finngen-public-data-r12/summary_stats/release/finngen_R12_D3_VONVILLEBRAND.gz
DERMATOPOLY_FG	Dermatopolymyositis (FG)	Rheuma endpoints	500	374317	gs://finngen-public-data-r12/summary_stats/release/finngen_R12_DERMATOPOLY_FG.gz	https://storage.googleapis.com/finngen-public-data-r12/summary_stats/release/finngen_R12_DERMATOPOLY_FG.gz
DM_MACULOPATHY	Diabetic maculopathy	Diabetes endpoints	4603	82287	gs://finngen-public-data-r12/summary_stats/release/finngen_R12_DM_MACULOPATHY.gz	https://storage.googleapis.com/finngen-public-data-r12/summary_stats/release/finngen_R12_DM_MACULOPATHY.gz
DM_NEOVASCULAR_GLAUCOMA	Neovascular glaucoma	Diabetes endpoints	1494	485314	gs://finngen-public-data-r12/summary_stats/release/finngen_R12_DM_NEOVASCULAR_GLAUCOMA.gz	https://storage.googleapis.com/finngen-public-data-r12/summary_stats/release/finngen_R12_DM_NEOVASCULAR_GLAUCOMA.gz
DM_NEPHROPATHY	Diabetic nephropathy	Diabetes endpoints	5579	90951	gs://finngen-public-data-r12/summary_stats/release/finngen_R12_DM_NEPHROPATHY.gz	https://storage.googleapis.com/finngen-public-data-r12/summary_stats/release/finngen_R12_DM_NEPHROPATHY.gz
DM_NEPHROPATHY_EXMORE	Diabetic nephropathy (more control exclusions)	Diabetes endpoints	5579	59084	gs://finngen-public-data-r12/summary_stats/release/finngen_R12_DM_NEPHROPATHY_EXMORE.gz	https://storage.googleapis.com/finngen-public-data-r12/summary_stats/release/finngen_R12_DM_NEPHROPATHY_EXMORE.gz
DM_NEUROPATHY	Diabetic neuropathy	Diabetes endpoints	3862	92612	gs://finngen-public-data-r12/summary_stats/release/finngen_R12_DM_NEUROPATHY.gz	https://storage.googleapis.com/finngen-public-data-r12/summary_stats/release/finngen_R12_DM_NEUROPATHY.gz
DM_RETINOPATHY	Diabetic retinopathy	Diabetes endpoints	14142	82287	gs://finngen-public-data-r12/summary_stats/release/finngen_R12_DM_RETINOPATHY.gz	https://storage.googleapis.com/finngen-public-data-r12/summary_stats/release/finngen_R12_DM_RETINOPATHY.gz
DM_RETINOPATHY_EXMORE	Diabetic retinopathy (more control exclusions)	Diabetes endpoints	14142	59084	gs://finngen-public-data-r12/summary_stats/release/finngen_R12_DM_RETINOPATHY_EXMORE.gz	https://storage.googleapis.com/finngen-public-data-r12/summary_stats/release/finngen_R12_DM_RETINOPATHY_EXMORE.gz
DM_RETINOPATHY_STRICT	Diabetic retinopathy, strict definition	Diabetes endpoints	6833	82271	gs://finngen-public-data-r12/summary_stats/release/finngen_R12_DM_RETINOPATHY_STRICT.gz	https://storage.googleapis.com/finngen-public-data-r12/summary_stats/release/finngen_R12_DM_RETINOPATHY_STRICT.gz
DRY_AMD	Dry age-related macular degeneration (includes geographic atrophy)	VII Diseases of the eye and adnexa (H7_)	8570	329258	gs://finngen-public-data-r12/summary_stats/release/finngen_R12_DRY_AMD.gz	https://storage.googleapis.com/finngen-public-data-r12/summary_stats/release/finngen_R12_DRY_AMD.gz
E4_ADDISON	Adrenocortical insufficiency	IV Endocrine, nutritional and metabolic diseases (E4_)	1267	479069	gs://finngen-public-data-r12/summary_stats/release/finngen_R12_E4_ADDISON.gz	https://storage.googleapis.com/finngen-public-data-r12/summary_stats/release/finngen_R12_E4_ADDISON.gz
E4_ADRENOGEN	Adrenogenital disorders	IV Endocrine, nutritional and metabolic diseases (E4_)	154	479069	gs://finngen-public-data-r12/summary_stats/release/finngen_R12_E4_ADRENOGEN.gz	https://storage.googleapis.com/finngen-public-data-r12/summary_stats/release/finngen_R12_E4_ADRENOGEN.gz
E4_AMYLNAS	Amyloidosis, other/unspecified	IV Endocrine, nutritional and metabolic diseases (E4_)	573	420066	gs://finngen-public-data-r12/summary_stats/release/finngen_R12_E4_AMYLNAS.gz	https://storage.googleapis.com/finngen-public-data-r12/summary_stats/release/finngen_R12_E4_AMYLNAS.gz
E4_AUTOPOLYFAI	Autoimmune polyglandular failure	IV Endocrine, nutritional and metabolic diseases (E4_)	51	479069	gs://finngen-public-data-r12/summary_stats/release/finngen_R12_E4_AUTOPOLYFAI.gz	https://storage.googleapis.com/finngen-public-data-r12/summary_stats/release/finngen_R12_E4_AUTOPOLYFAI.gz
E4_CONGEIOD	Congenital iodine-deficiency syndrome/hypothyroidism	IV Endocrine, nutritional and metabolic diseases (E4_)	1101	424208	gs://finngen-public-data-r12/summary_stats/release/finngen_R12_E4_CONGEIOD.gz	https://storage.googleapis.com/finngen-public-data-r12/summary_stats/release/finngen_R12_E4_CONGEIOD.gz
E4_DYSPOLYGL	Polyglandular dysfunction	IV Endocrine, nutritional and metabolic diseases (E4_)	87	479069	gs://finngen-public-data-r12/summary_stats/release/finngen_R12_E4_DYSPOLYGL.gz	https://storage.googleapis.com/finngen-public-data-r12/summary_stats/release/finngen_R12_E4_DYSPOLYGL.gz
E4_ENDOGLAND	Disorders of other endocrine glands	IV Endocrine, nutritional and metabolic diseases (E4_)	21279	479069	gs://finngen-public-data-r12/summary_stats/release/finngen_R12_E4_ENDOGLAND.gz	https://storage.googleapis.com/finngen-public-data-r12/summary_stats/release/finngen_R12_E4_ENDOGLAND.gz
E4_ENDOMETPOSTOP	Postprocedural endocrine and metabolic disorders, not elsewhere classified	IV Endocrine, nutritional and metabolic diseases (E4_)	5016	420066	gs://finngen-public-data-r12/summary_stats/release/finngen_R12_E4_ENDOMETPOSTOP.gz	https://storage.googleapis.com/finngen-public-data-r12/summary_stats/release/finngen_R12_E4_ENDOMETPOSTOP.gz
E4_FH	Familial hypercholesterolemia	IV Endocrine, nutritional and metabolic diseases (E4_)	6545	420066	gs://finngen-public-data-r12/summary_stats/release/finngen_R12_E4_FH.gz	https://storage.googleapis.com/finngen-public-data-r12/summary_stats/release/finngen_R12_E4_FH.gz
E4_FH_IHD	Familial hypercholesterolemia, with ischemic heart disease	IV Endocrine, nutritional and metabolic diseases (E4_)	3596	416260	gs://finngen-public-data-r12/summary_stats/release/finngen_R12_E4_FH_IHD.gz	https://storage.googleapis.com/finngen-public-data-r12/summary_stats/release/finngen_R12_E4_FH_IHD.gz
E4_FLUIDELECTRO	Other disorders of fluid, electrolyte and acid-base balance	IV Endocrine, nutritional and metabolic diseases (E4_)	13550	420066	gs://finngen-public-data-r12/summary_stats/release/finngen_R12_E4_FLUIDELECTRO.gz	https://storage.googleapis.com/finngen-public-data-r12/summary_stats/release/finngen_R12_E4_FLUIDELECTRO.gz
E4_GILBERT	Gilbert syndrome	IV Endocrine, nutritional and metabolic diseases (E4_)	259	420066	gs://finngen-public-data-r12/summary_stats/release/finngen_R12_E4_GILBERT.gz	https://storage.googleapis.com/finngen-public-data-r12/summary_stats/release/finngen_R12_E4_GILBERT.gz
E4_GLUCOPANCREAS	Other disorders of glucose regulation and pancreatic internal secretion	IV Endocrine, nutritional and metabolic diseases (E4_)	3387	496961	gs://finngen-public-data-r12/summary_stats/release/finngen_R12_E4_GLUCOPANCREAS.gz	https://storage.googleapis.com/finngen-public-data-r12/summary_stats/release/finngen_R12_E4_GLUCOPANCREAS.gz
E4_GOITREDIFF	Nontoxic diffuse goitre	IV Endocrine, nutritional and metabolic diseases (E4_)	1147	424208	gs://finngen-public-data-r12/summary_stats/release/finngen_R12_E4_GOITREDIFF.gz	https://storage.googleapis.com/finngen-public-data-r12/summary_stats/release/finngen_R12_E4_GOITREDIFF.gz
E4_GOITREMULTINOD	Nontoxic multinodular goitre	IV Endocrine, nutritional and metabolic diseases (E4_)	8337	424208	gs://finngen-public-data-r12/summary_stats/release/finngen_R12_E4_GOITREMULTINOD.gz	https://storage.googleapis.com/finngen-public-data-r12/summary_stats/release/finngen_R12_E4_GOITREMULTINOD.gz
E4_GOITRENAS	Other and/or unspecified nontoxic goitre	IV Endocrine, nutritional and metabolic diseases (E4_)	3151	424208	gs://finngen-public-data-r12/summary_stats/release/finngen_R12_E4_GOITRENAS.gz	https://storage.googleapis.com/finngen-public-data-r12/summary_stats/release/finngen_R12_E4_GOITRENAS.gz
E4_GOITRENOD	Nontoxic single thyroid nodule	IV Endocrine, nutritional and metabolic diseases (E4_)	2775	424208	gs://finngen-public-data-r12/summary_stats/release/finngen_R12_E4_GOITRENOD.gz	https://storage.googleapis.com/finngen-public-data-r12/summary_stats/release/finngen_R12_E4_GOITRENOD.gz
E4_GRAVES_OPHT_STRICT	Graves ophthalmopathy, strict	IV Endocrine, nutritional and metabolic diseases (E4_)	753	499595	gs://finngen-public-data-r12/summary_stats/release/finngen_R12_E4_GRAVES_OPHT_STRICT.gz	https://storage.googleapis.com/finngen-public-data-r12/summary_stats/release/finngen_R12_E4_GRAVES_OPHT_STRICT.gz
E4_GRAVES_STRICT	Graves disease, strict definition	IV Endocrine, nutritional and metabolic diseases (E4_)	3962	496386	gs://finngen-public-data-r12/summary_stats/release/finngen_R12_E4_GRAVES_STRICT.gz	https://storage.googleapis.com/finngen-public-data-r12/summary_stats/release/finngen_R12_E4_GRAVES_STRICT.gz
E4_HYPERALDO	Hyperaldosteronism	IV Endocrine, nutritional and metabolic diseases (E4_)	931	479069	gs://finngen-public-data-r12/summary_stats/release/finngen_R12_E4_HYPERALDO.gz	https://storage.googleapis.com/finngen-public-data-r12/summary_stats/release/finngen_R12_E4_HYPERALDO.gz
E4_HYPERCHOL	Pure hypercholesterolaemia	IV Endocrine, nutritional and metabolic diseases (E4_)	42985	420066	gs://finngen-public-data-r12/summary_stats/release/finngen_R12_E4_HYPERCHOL.gz	https://storage.googleapis.com/finngen-public-data-r12/summary_stats/release/finngen_R12_E4_HYPERCHOL.gz
E4_HYPERGLYCER	Pure hyperglyceridaemia	IV Endocrine, nutritional and metabolic diseases (E4_)	789	420066	gs://finngen-public-data-r12/summary_stats/release/finngen_R12_E4_HYPERGLYCER.gz	https://storage.googleapis.com/finngen-public-data-r12/summary_stats/release/finngen_R12_E4_HYPERGLYCER.gz
E4_HYPERLIPMIX	Mixed hyperlipidaemia	IV Endocrine, nutritional and metabolic diseases (E4_)	1495	420066	gs://finngen-public-data-r12/summary_stats/release/finngen_R12_E4_HYPERLIPMIX.gz	https://storage.googleapis.com/finngen-public-data-r12/summary_stats/release/finngen_R12_E4_HYPERLIPMIX.gz
E4_HYPERLIPNAS	Hyperlipidaemia, other/unspecified	IV Endocrine, nutritional and metabolic diseases (E4_)	17615	420066	gs://finngen-public-data-r12/summary_stats/release/finngen_R12_E4_HYPERLIPNAS.gz	https://storage.googleapis.com/finngen-public-data-r12/summary_stats/release/finngen_R12_E4_HYPERLIPNAS.gz
E4_HYPERPARA	Hyperparathyroidism	IV Endocrine, nutritional and metabolic diseases (E4_)	7591	479069	gs://finngen-public-data-r12/summary_stats/release/finngen_R12_E4_HYPERPARA.gz	https://storage.googleapis.com/finngen-public-data-r12/summary_stats/release/finngen_R12_E4_HYPERPARA.gz
E4_HYPOCOMA	Nondiabetic hypoglycaemic coma	IV Endocrine, nutritional and metabolic diseases (E4_)	143	496961	gs://finngen-public-data-r12/summary_stats/release/finngen_R12_E4_HYPOCOMA.gz	https://storage.googleapis.com/finngen-public-data-r12/summary_stats/release/finngen_R12_E4_HYPOCOMA.gz
E4_HYPODRUG	Drug-induced hypoglycaemia without coma	IV Endocrine, nutritional and metabolic diseases (E4_)	575	496961	gs://finngen-public-data-r12/summary_stats/release/finngen_R12_E4_HYPODRUG.gz	https://storage.googleapis.com/finngen-public-data-r12/summary_stats/release/finngen_R12_E4_HYPODRUG.gz
E4_HYPOOSMNAT	Hypo-osmolality and hyponatraemia	IV Endocrine, nutritional and metabolic diseases (E4_)	7130	420066	gs://finngen-public-data-r12/summary_stats/release/finngen_R12_E4_HYPOOSMNAT.gz	https://storage.googleapis.com/finngen-public-data-r12/summary_stats/release/finngen_R12_E4_HYPOOSMNAT.gz
E4_HYTHY_AI_STRICT	Hypothyroidism, strict autoimmune	IV Endocrine, nutritional and metabolic diseases (E4_)	54752	362639	gs://finngen-public-data-r12/summary_stats/release/finngen_R12_E4_HYTHY_AI_STRICT.gz	https://storage.googleapis.com/finngen-public-data-r12/summary_stats/release/finngen_R12_E4_HYTHY_AI_STRICT.gz
E4_IRON_MET	Disorders of iron metabolism	IV Endocrine, nutritional and metabolic diseases (E4_)	477	420066	gs://finngen-public-data-r12/summary_stats/release/finngen_R12_E4_IRON_MET.gz	https://storage.googleapis.com/finngen-public-data-r12/summary_stats/release/finngen_R12_E4_IRON_MET.gz
E4_LACTOCON	Congenital lactase deficiency	IV Endocrine, nutritional and metabolic diseases (E4_)	84	420066	gs://finngen-public-data-r12/summary_stats/release/finngen_R12_E4_LACTOCON.gz	https://storage.googleapis.com/finngen-public-data-r12/summary_stats/release/finngen_R12_E4_LACTOCON.gz
E4_LACTONAS	Lactose intolerance, other/unspecified	IV Endocrine, nutritional and metabolic diseases (E4_)	1020	420066	gs://finngen-public-data-r12/summary_stats/release/finngen_R12_E4_LACTONAS.gz	https://storage.googleapis.com/finngen-public-data-r12/summary_stats/release/finngen_R12_E4_LACTONAS.gz
E4_LIPOPROT	Disorders of lipoprotein metabolism and other lipidaemias	IV Endocrine, nutritional and metabolic diseases (E4_)	59366	420066	gs://finngen-public-data-r12/summary_stats/release/finngen_R12_E4_LIPOPROT.gz	https://storage.googleapis.com/finngen-public-data-r12/summary_stats/release/finngen_R12_E4_LIPOPROT.gz
E4_LIPOPROTNAS	Disorder of lipoprotein metabolism, unspecified	IV Endocrine, nutritional and metabolic diseases (E4_)	5471	420066	gs://finngen-public-data-r12/summary_stats/release/finngen_R12_E4_LIPOPROTNAS.gz	https://storage.googleapis.com/finngen-public-data-r12/summary_stats/release/finngen_R12_E4_LIPOPROTNAS.gz
E4_METABOLIA	Metabolic disorders	IV Endocrine, nutritional and metabolic diseases (E4_)	80282	420066	gs://finngen-public-data-r12/summary_stats/release/finngen_R12_E4_METABOLIA.gz	https://storage.googleapis.com/finngen-public-data-r12/summary_stats/release/finngen_R12_E4_METABOLIA.gz
E4_METABONAS	Metabolic disorder, other/unspecified	IV Endocrine, nutritional and metabolic diseases (E4_)	102	420066	gs://finngen-public-data-r12/summary_stats/release/finngen_R12_E4_METABONAS.gz	https://storage.googleapis.com/finngen-public-data-r12/summary_stats/release/finngen_R12_E4_METABONAS.gz
E4_MINERAL_MET	Disorders of mineral metabolism	IV Endocrine, nutritional and metabolic diseases (E4_)	3094	420066	gs://finngen-public-data-r12/summary_stats/release/finngen_R12_E4_MINERAL_MET.gz	https://storage.googleapis.com/finngen-public-data-r12/summary_stats/release/finngen_R12_E4_MINERAL_MET.gz
E4_NONTOXIC_THYROID	Nontoxic goitre/thyroid nodule	IV Endocrine, nutritional and metabolic diseases (E4_)	12852	487496	gs://finngen-public-data-r12/summary_stats/release/finngen_R12_E4_NONTOXIC_THYROID.gz	https://storage.googleapis.com/finngen-public-data-r12/summary_stats/release/finngen_R12_E4_NONTOXIC_THYROID.gz
E4_OBESITY	Obesity	IV Endocrine, nutritional and metabolic diseases (E4_)	31499	468693	gs://finngen-public-data-r12/summary_stats/release/finngen_R12_E4_OBESITY.gz	https://storage.googleapis.com/finngen-public-data-r12/summary_stats/release/finngen_R12_E4_OBESITY.gz
E4_OBESITYCAL	Obesity due to excess calories	IV Endocrine, nutritional and metabolic diseases (E4_)	22389	468849	gs://finngen-public-data-r12/summary_stats/release/finngen_R12_E4_OBESITYCAL.gz	https://storage.googleapis.com/finngen-public-data-r12/summary_stats/release/finngen_R12_E4_OBESITYCAL.gz
E4_OBESITYNAS	Obesity, other/unspecified	IV Endocrine, nutritional and metabolic diseases (E4_)	15896	468849	gs://finngen-public-data-r12/summary_stats/release/finngen_R12_E4_OBESITYNAS.gz	https://storage.googleapis.com/finngen-public-data-r12/summary_stats/release/finngen_R12_E4_OBESITYNAS.gz
E4_OBESITYXTRMALV	Extreme obesity with alveolar hypoventilation	IV Endocrine, nutritional and metabolic diseases (E4_)	1415	468849	gs://finngen-public-data-r12/summary_stats/release/finngen_R12_E4_OBESITYXTRMALV.gz	https://storage.googleapis.com/finngen-public-data-r12/summary_stats/release/finngen_R12_E4_OBESITYXTRMALV.gz
E4_OVARDYS	Ovarian dysfunction	IV Endocrine, nutritional and metabolic diseases (E4_)	3045	267780	gs://finngen-public-data-r12/summary_stats/release/finngen_R12_E4_OVARDYS.gz	https://storage.googleapis.com/finngen-public-data-r12/summary_stats/release/finngen_R12_E4_OVARDYS.gz
E4_PARATHYRO	Disorders of parathyroid gland	IV Endocrine, nutritional and metabolic diseases (E4_)	8655	479069	gs://finngen-public-data-r12/summary_stats/release/finngen_R12_E4_PARATHYRO.gz	https://storage.googleapis.com/finngen-public-data-r12/summary_stats/release/finngen_R12_E4_PARATHYRO.gz
E4_PCOS	Polycystic ovarian syndrome	IV Endocrine, nutritional and metabolic diseases (E4_)	2214	267780	gs://finngen-public-data-r12/summary_stats/release/finngen_R12_E4_PCOS.gz	https://storage.googleapis.com/finngen-public-data-r12/summary_stats/release/finngen_R12_E4_PCOS.gz
E4_PCOS_BROAD	Polycystic ovarian syndrome, broad definition	IV Endocrine, nutritional and metabolic diseases (E4_)	4810	273021	gs://finngen-public-data-r12/summary_stats/release/finngen_R12_E4_PCOS_BROAD.gz	https://storage.googleapis.com/finngen-public-data-r12/summary_stats/release/finngen_R12_E4_PCOS_BROAD.gz
E4_PCOS_CONCORTIUM	Polycystic ovarian syndrome, consortium definition	IV Endocrine, nutritional and metabolic diseases (E4_)	42630	239434	gs://finngen-public-data-r12/summary_stats/release/finngen_R12_E4_PCOS_CONCORTIUM.gz	https://storage.googleapis.com/finngen-public-data-r12/summary_stats/release/finngen_R12_E4_PCOS_CONCORTIUM.gz
E4_PLASMAPROT	Disorders of plasma-protein metabolism, not elsewhere classified	IV Endocrine, nutritional and metabolic diseases (E4_)	242	420066	gs://finngen-public-data-r12/summary_stats/release/finngen_R12_E4_PLASMAPROT.gz	https://storage.googleapis.com/finngen-public-data-r12/summary_stats/release/finngen_R12_E4_PLASMAPROT.gz
E4_PORBILIR	Disorders of porphyrin and bilirubin metabolism	IV Endocrine, nutritional and metabolic diseases (E4_)	405	420066	gs://finngen-public-data-r12/summary_stats/release/finngen_R12_E4_PORBILIR.gz	https://storage.googleapis.com/finngen-public-data-r12/summary_stats/release/finngen_R12_E4_PORBILIR.gz
E4_PROTMALNAS	Unspecified protein-energy malnutrition	IV Endocrine, nutritional and metabolic diseases (E4_)	172	499678	gs://finngen-public-data-r12/summary_stats/release/finngen_R12_E4_PROTMALNAS.gz	https://storage.googleapis.com/finngen-public-data-r12/summary_stats/release/finngen_R12_E4_PROTMALNAS.gz
E4_THYROID	Disorders of the thyroid gland	IV Endocrine, nutritional and metabolic diseases (E4_)	76140	424208	gs://finngen-public-data-r12/summary_stats/release/finngen_R12_E4_THYROID.gz	https://storage.googleapis.com/finngen-public-data-r12/summary_stats/release/finngen_R12_E4_THYROID.gz
E4_THYROIDITAUTOIM	Autoimmune thyroiditis	IV Endocrine, nutritional and metabolic diseases (E4_)	688	424208	gs://finngen-public-data-r12/summary_stats/release/finngen_R12_E4_THYROIDITAUTOIM.gz	https://storage.googleapis.com/finngen-public-data-r12/summary_stats/release/finngen_R12_E4_THYROIDITAUTOIM.gz
E4_THYROIDITNAS	Thyroiditis, unspecified	IV Endocrine, nutritional and metabolic diseases (E4_)	556	424208	gs://finngen-public-data-r12/summary_stats/release/finngen_R12_E4_THYROIDITNAS.gz	https://storage.googleapis.com/finngen-public-data-r12/summary_stats/release/finngen_R12_E4_THYROIDITNAS.gz
E4_THYROIDITSUBAC	Subacute thyroiditis	IV Endocrine, nutritional and metabolic diseases (E4_)	1325	424208	gs://finngen-public-data-r12/summary_stats/release/finngen_R12_E4_THYROIDITSUBAC.gz	https://storage.googleapis.com/finngen-public-data-r12/summary_stats/release/finngen_R12_E4_THYROIDITSUBAC.gz
E4_THYTOXGOITDIF	Thyrotoxicosis with diffuse goitre	IV Endocrine, nutritional and metabolic diseases (E4_)	5996	424208	gs://finngen-public-data-r12/summary_stats/release/finngen_R12_E4_THYTOXGOITDIF.gz	https://storage.googleapis.com/finngen-public-data-r12/summary_stats/release/finngen_R12_E4_THYTOXGOITDIF.gz
E4_THYTOXGOITMULT	Thyrotoxicosis with toxic multinodular goitre	IV Endocrine, nutritional and metabolic diseases (E4_)	2149	489345	gs://finngen-public-data-r12/summary_stats/release/finngen_R12_E4_THYTOXGOITMULT.gz	https://storage.googleapis.com/finngen-public-data-r12/summary_stats/release/finngen_R12_E4_THYTOXGOITMULT.gz
ERECTILE_DYSFUNCTION	Erectile dysfunction	V Mental and behavioural disorders (F5_)	2886	215272	gs://finngen-public-data-r12/summary_stats/release/finngen_R12_ERECTILE_DYSFUNCTION.gz	https://storage.googleapis.com/finngen-public-data-r12/summary_stats/release/finngen_R12_ERECTILE_DYSFUNCTION.gz
EVER_SMOKER		Miscellaneous, not yet classified endpoints	145409	150355	gs://finngen-public-data-r12/summary_stats/release/finngen_R12_EVER_SMOKER.gz	https://storage.googleapis.com/finngen-public-data-r12/summary_stats/release/finngen_R12_EVER_SMOKER.gz
F5_ALCOHOLAC	Acute alcohol intoxication	V Mental and behavioural disorders (F5_)	12032	468475	gs://finngen-public-data-r12/summary_stats/release/finngen_R12_F5_ALCOHOLAC.gz	https://storage.googleapis.com/finngen-public-data-r12/summary_stats/release/finngen_R12_F5_ALCOHOLAC.gz
F5_ALCOHOL_DEPENDENCE	Alcohol dependence	V Mental and behavioural disorders (F5_)	12599	468475	gs://finngen-public-data-r12/summary_stats/release/finngen_R12_F5_ALCOHOL_DEPENDENCE.gz	https://storage.googleapis.com/finngen-public-data-r12/summary_stats/release/finngen_R12_F5_ALCOHOL_DEPENDENCE.gz
F5_ALLANXIOUS	All anxiety disorders	V Mental and behavioural disorders (F5_)	35875	444414	gs://finngen-public-data-r12/summary_stats/release/finngen_R12_F5_ALLANXIOUS.gz	https://storage.googleapis.com/finngen-public-data-r12/summary_stats/release/finngen_R12_F5_ALLANXIOUS.gz
F5_ALZHDEMENT	Dementia in Alzheimer disease	V Mental and behavioural disorders (F5_)	7968	469981	gs://finngen-public-data-r12/summary_stats/release/finngen_R12_F5_ALZHDEMENT.gz	https://storage.googleapis.com/finngen-public-data-r12/summary_stats/release/finngen_R12_F5_ALZHDEMENT.gz
F5_DELIRIUM	Delirium, not induced by alcohol and other psychoactive substances	V Mental and behavioural disorders (F5_)	4381	469981	gs://finngen-public-data-r12/summary_stats/release/finngen_R12_F5_DELIRIUM.gz	https://storage.googleapis.com/finngen-public-data-r12/summary_stats/release/finngen_R12_F5_DELIRIUM.gz
F5_DELUSIO	Persistent delusional disorders	V Mental and behavioural disorders (F5_)	2953	484776	gs://finngen-public-data-r12/summary_stats/release/finngen_R12_F5_DELUSIO.gz	https://storage.googleapis.com/finngen-public-data-r12/summary_stats/release/finngen_R12_F5_DELUSIO.gz
F5_DEMENTIA	Dementia	V Mental and behavioural disorders (F5_)	24864	469981	gs://finngen-public-data-r12/summary_stats/release/finngen_R12_F5_DEMENTIA.gz	https://storage.googleapis.com/finngen-public-data-r12/summary_stats/release/finngen_R12_F5_DEMENTIA.gz
F5_DEMENTIA_INCLAVO	Dementia, including avohilmo	V Mental and behavioural disorders (F5_)	26681	473667	gs://finngen-public-data-r12/summary_stats/release/finngen_R12_F5_DEMENTIA_INCLAVO.gz	https://storage.googleapis.com/finngen-public-data-r12/summary_stats/release/finngen_R12_F5_DEMENTIA_INCLAVO.gz
F5_DEMINOTH	Dementia in other diseases classified elsewhere	V Mental and behavioural disorders (F5_)	1607	469981	gs://finngen-public-data-r12/summary_stats/release/finngen_R12_F5_DEMINOTH.gz	https://storage.googleapis.com/finngen-public-data-r12/summary_stats/release/finngen_R12_F5_DEMINOTH.gz
F5_DEMNAS	Unspecified dementia	V Mental and behavioural disorders (F5_)	5388	469981	gs://finngen-public-data-r12/summary_stats/release/finngen_R12_F5_DEMNAS.gz	https://storage.googleapis.com/finngen-public-data-r12/summary_stats/release/finngen_R12_F5_DEMNAS.gz
F5_DEPRESSIO	Depression	V Mental and behavioural disorders (F5_)	59333	434831	gs://finngen-public-data-r12/summary_stats/release/finngen_R12_F5_DEPRESSIO.gz	https://storage.googleapis.com/finngen-public-data-r12/summary_stats/release/finngen_R12_F5_DEPRESSIO.gz
F5_DEPRESSION_DYSTHYMIA	Depression or dysthymia	V Mental and behavioural disorders (F5_)	72588	254393	gs://finngen-public-data-r12/summary_stats/release/finngen_R12_F5_DEPRESSION_DYSTHYMIA.gz	https://storage.googleapis.com/finngen-public-data-r12/summary_stats/release/finngen_R12_F5_DEPRESSION_DYSTHYMIA.gz
F5_DEPRESSION_RECURRENT	Recurrent or chronic depression	V Mental and behavioural disorders (F5_)	26094	254393	gs://finngen-public-data-r12/summary_stats/release/finngen_R12_F5_DEPRESSION_RECURRENT.gz	https://storage.googleapis.com/finngen-public-data-r12/summary_stats/release/finngen_R12_F5_DEPRESSION_RECURRENT.gz
F5_EMOCHILD	Emotional disorders and disorders of social functioning with onset specific to childhood	V Mental and behavioural disorders (F5_)	2230	490708	gs://finngen-public-data-r12/summary_stats/release/finngen_R12_F5_EMOCHILD.gz	https://storage.googleapis.com/finngen-public-data-r12/summary_stats/release/finngen_R12_F5_EMOCHILD.gz
F5_KELAMENT	Kela-code for severe mental illness	V Mental and behavioural disorders (F5_)	18538	479456	gs://finngen-public-data-r12/summary_stats/release/finngen_R12_F5_KELAMENT.gz	https://storage.googleapis.com/finngen-public-data-r12/summary_stats/release/finngen_R12_F5_KELAMENT.gz
F5_MENTORG	Other mental disorders due to brain damage and dysfunction and to physical disease	V Mental and behavioural disorders (F5_)	4277	469981	gs://finngen-public-data-r12/summary_stats/release/finngen_R12_F5_MENTORG.gz	https://storage.googleapis.com/finngen-public-data-r12/summary_stats/release/finngen_R12_F5_MENTORG.gz
F5_MOOD	Mood [affective] disorders	V Mental and behavioural disorders (F5_)	65517	434831	gs://finngen-public-data-r12/summary_stats/release/finngen_R12_F5_MOOD.gz	https://storage.googleapis.com/finngen-public-data-r12/summary_stats/release/finngen_R12_F5_MOOD.gz
F5_STRESSOTH	Other reaction to severe stress, and adjustment disorders	V Mental and behavioural disorders (F5_)	18806	444414	gs://finngen-public-data-r12/summary_stats/release/finngen_R12_F5_STRESSOTH.gz	https://storage.googleapis.com/finngen-public-data-r12/summary_stats/release/finngen_R12_F5_STRESSOTH.gz
F5_VASCDEM	Vascular dementia	V Mental and behavioural disorders (F5_)	3624	475484	gs://finngen-public-data-r12/summary_stats/release/finngen_R12_F5_VASCDEM.gz	https://storage.googleapis.com/finngen-public-data-r12/summary_stats/release/finngen_R12_F5_VASCDEM.gz
FALLS	Falls/tendency to fall	Miscellaneous, not yet classified endpoints	133526	366822	gs://finngen-public-data-r12/summary_stats/release/finngen_R12_FALLS.gz	https://storage.googleapis.com/finngen-public-data-r12/summary_stats/release/finngen_R12_FALLS.gz
FELTY	Felty syndrome	Rheuma endpoints	191	488425	gs://finngen-public-data-r12/summary_stats/release/finngen_R12_FELTY.gz	https://storage.googleapis.com/finngen-public-data-r12/summary_stats/release/finngen_R12_FELTY.gz
FG_CARDMYO	Cardiomyopathy (excluding other)	Cardiometabolic endpoints	5351	394279	gs://finngen-public-data-r12/summary_stats/release/finngen_R12_FG_CARDMYO.gz	https://storage.googleapis.com/finngen-public-data-r12/summary_stats/release/finngen_R12_FG_CARDMYO.gz
FG_CVD	Cardiovascular diseases (excluding rheumatic etc)	Cardiometabolic endpoints	247538	252810	gs://finngen-public-data-r12/summary_stats/release/finngen_R12_FG_CVD.gz	https://storage.googleapis.com/finngen-public-data-r12/summary_stats/release/finngen_R12_FG_CVD.gz
FG_DOAAC	Diseases of arteries, arterioles and capillaries (FINNGEN)	IX Diseases of the circulatory system (I9_)	29658	252810	gs://finngen-public-data-r12/summary_stats/release/finngen_R12_FG_DOAAC.gz	https://storage.googleapis.com/finngen-public-data-r12/summary_stats/release/finngen_R12_FG_DOAAC.gz
FG_OTHHEART	Other heart diseases	Cardiometabolic endpoints	106069	252810	gs://finngen-public-data-r12/summary_stats/release/finngen_R12_FG_OTHHEART.gz	https://storage.googleapis.com/finngen-public-data-r12/summary_stats/release/finngen_R12_FG_OTHHEART.gz
G6_AD_WIDE	Alzheimer’s disease, wide definition	VI Diseases of the nervous system (G6_)	10821	485932	gs://finngen-public-data-r12/summary_stats/release/finngen_R12_G6_AD_WIDE.gz	https://storage.googleapis.com/finngen-public-data-r12/summary_stats/release/finngen_R12_G6_AD_WIDE.gz
G6_ALS	Motor neuron disease	VI Diseases of the nervous system (G6_)	667	216760	gs://finngen-public-data-r12/summary_stats/release/finngen_R12_G6_ALS.gz	https://storage.googleapis.com/finngen-public-data-r12/summary_stats/release/finngen_R12_G6_ALS.gz
G6_ALZHEIMER	Alzheimer disease	VI Diseases of the nervous system (G6_)	13964	486384	gs://finngen-public-data-r12/summary_stats/release/finngen_R12_G6_ALZHEIMER.gz	https://storage.googleapis.com/finngen-public-data-r12/summary_stats/release/finngen_R12_G6_ALZHEIMER.gz
G6_ATROPHCIRCUM	Circumscribed brain atrophy	VI Diseases of the nervous system (G6_)	678	484548	gs://finngen-public-data-r12/summary_stats/release/finngen_R12_G6_ATROPHCIRCUM.gz	https://storage.googleapis.com/finngen-public-data-r12/summary_stats/release/finngen_R12_G6_ATROPHCIRCUM.gz
G6_BELLPA	Bell's palsy	VI Diseases of the nervous system (G6_)	4800	435371	gs://finngen-public-data-r12/summary_stats/release/finngen_R12_G6_BELLPA.gz	https://storage.googleapis.com/finngen-public-data-r12/summary_stats/release/finngen_R12_G6_BELLPA.gz
G6_CARPTU	Carpal tunnel syndrome	VI Diseases of the nervous system (G6_)	31181	435371	gs://finngen-public-data-r12/summary_stats/release/finngen_R12_G6_CARPTU.gz	https://storage.googleapis.com/finngen-public-data-r12/summary_stats/release/finngen_R12_G6_CARPTU.gz
G6_DEGENOTH	Other and unspecified degenerative diseases of nervous system	VI Diseases of the nervous system (G6_)	798	484548	gs://finngen-public-data-r12/summary_stats/release/finngen_R12_G6_DEGENOTH.gz	https://storage.googleapis.com/finngen-public-data-r12/summary_stats/release/finngen_R12_G6_DEGENOTH.gz
G6_DISSOTH	Other acute disseminated demyelination	VI Diseases of the nervous system (G6_)	358	496860	gs://finngen-public-data-r12/summary_stats/release/finngen_R12_G6_DISSOTH.gz	https://storage.googleapis.com/finngen-public-data-r12/summary_stats/release/finngen_R12_G6_DISSOTH.gz
G6_EPIPAROX	Episodal and paroxysmal disorders	VI Diseases of the nervous system (G6_)	125743	374605	gs://finngen-public-data-r12/summary_stats/release/finngen_R12_G6_EPIPAROX.gz	https://storage.googleapis.com/finngen-public-data-r12/summary_stats/release/finngen_R12_G6_EPIPAROX.gz
G6_HCNP	Normal-pressure hydrocephalus	VI Diseases of the nervous system (G6_)	1680	497451	gs://finngen-public-data-r12/summary_stats/release/finngen_R12_G6_HCNP.gz	https://storage.googleapis.com/finngen-public-data-r12/summary_stats/release/finngen_R12_G6_HCNP.gz
G6_HEADACHE	Other headache syndromes	VI Diseases of the nervous system (G6_)	21750	374605	gs://finngen-public-data-r12/summary_stats/release/finngen_R12_G6_HEADACHE.gz	https://storage.googleapis.com/finngen-public-data-r12/summary_stats/release/finngen_R12_G6_HEADACHE.gz
G6_HEREMOSEN	Hereditary motor and sensory neuropathy	VI Diseases of the nervous system (G6_)	300	491583	gs://finngen-public-data-r12/summary_stats/release/finngen_R12_G6_HEREMOSEN.gz	https://storage.googleapis.com/finngen-public-data-r12/summary_stats/release/finngen_R12_G6_HEREMOSEN.gz
G6_HYDROCEPH	Hydrocephalus	VI Diseases of the nervous system (G6_)	2897	463029	gs://finngen-public-data-r12/summary_stats/release/finngen_R12_G6_HYDROCEPH.gz	https://storage.googleapis.com/finngen-public-data-r12/summary_stats/release/finngen_R12_G6_HYDROCEPH.gz
G6_MIGRAINE	Migraine	VI Diseases of the nervous system (G6_)	26894	374605	gs://finngen-public-data-r12/summary_stats/release/finngen_R12_G6_MIGRAINE.gz	https://storage.googleapis.com/finngen-public-data-r12/summary_stats/release/finngen_R12_G6_MIGRAINE.gz
G6_MIGRAINE_NO_AURA	Migraine without aura	VI Diseases of the nervous system (G6_)	9690	374605	gs://finngen-public-data-r12/summary_stats/release/finngen_R12_G6_MIGRAINE_NO_AURA.gz	https://storage.googleapis.com/finngen-public-data-r12/summary_stats/release/finngen_R12_G6_MIGRAINE_NO_AURA.gz
G6_MIGRAINE_NO_AURA_TRIPTAN	Migraine without aura and triptan purchases	VI Diseases of the nervous system (G6_)	7324	445232	gs://finngen-public-data-r12/summary_stats/release/finngen_R12_G6_MIGRAINE_NO_AURA_TRIPTAN.gz	https://storage.googleapis.com/finngen-public-data-r12/summary_stats/release/finngen_R12_G6_MIGRAINE_NO_AURA_TRIPTAN.gz
G6_MIGRAINE_WITH_AURA	Migraine with aura	VI Diseases of the nervous system (G6_)	11757	374605	gs://finngen-public-data-r12/summary_stats/release/finngen_R12_G6_MIGRAINE_WITH_AURA.gz	https://storage.googleapis.com/finngen-public-data-r12/summary_stats/release/finngen_R12_G6_MIGRAINE_WITH_AURA.gz
G6_MS	MS-disease / Multiple Sclerosis	VI Diseases of the nervous system (G6_)	2926	495931	gs://finngen-public-data-r12/summary_stats/release/finngen_R12_G6_MS.gz	https://storage.googleapis.com/finngen-public-data-r12/summary_stats/release/finngen_R12_G6_MS.gz
G6_MUSCOTHUNS	Other and unspecified primary disorders of muscles	VI Diseases of the nervous system (G6_)	255	495667	gs://finngen-public-data-r12/summary_stats/release/finngen_R12_G6_MUSCOTHUNS.gz	https://storage.googleapis.com/finngen-public-data-r12/summary_stats/release/finngen_R12_G6_MUSCOTHUNS.gz
G6_MUSDYST	Muscular dystrophy	VI Diseases of the nervous system (G6_)	272	495667	gs://finngen-public-data-r12/summary_stats/release/finngen_R12_G6_MUSDYST.gz	https://storage.googleapis.com/finngen-public-data-r12/summary_stats/release/finngen_R12_G6_MUSDYST.gz
G6_MYOMUSCINOTH	Disorders of myoneural junction and muscle in diseases classified elsewhere	VI Diseases of the nervous system (G6_)	260	495667	gs://finngen-public-data-r12/summary_stats/release/finngen_R12_G6_MYOMUSCINOTH.gz	https://storage.googleapis.com/finngen-public-data-r12/summary_stats/release/finngen_R12_G6_MYOMUSCINOTH.gz
G6_MYONEU	Diseases of the myoneural junction and muscle	VI Diseases of the nervous system (G6_)	4681	495667	gs://finngen-public-data-r12/summary_stats/release/finngen_R12_G6_MYONEU.gz	https://storage.googleapis.com/finngen-public-data-r12/summary_stats/release/finngen_R12_G6_MYONEU.gz
G6_MYOPOTHUNS	Other and unspecified myopathies	VI Diseases of the nervous system (G6_)	3194	495667	gs://finngen-public-data-r12/summary_stats/release/finngen_R12_G6_MYOPOTHUNS.gz	https://storage.googleapis.com/finngen-public-data-r12/summary_stats/release/finngen_R12_G6_MYOPOTHUNS.gz
G6_MYOTDIS	Myotonic disorders	VI Diseases of the nervous system (G6_)	280	495667	gs://finngen-public-data-r12/summary_stats/release/finngen_R12_G6_MYOTDIS.gz	https://storage.googleapis.com/finngen-public-data-r12/summary_stats/release/finngen_R12_G6_MYOTDIS.gz
G6_NARCOCATA	Narcolepsy and cataplexy	VI Diseases of the nervous system (G6_)	259	374605	gs://finngen-public-data-r12/summary_stats/release/finngen_R12_G6_NARCOCATA.gz	https://storage.googleapis.com/finngen-public-data-r12/summary_stats/release/finngen_R12_G6_NARCOCATA.gz
G6_NERPLEX	Nerve, nerve root and plexus disorders	VI Diseases of the nervous system (G6_)	64977	435371	gs://finngen-public-data-r12/summary_stats/release/finngen_R12_G6_NERPLEX.gz	https://storage.googleapis.com/finngen-public-data-r12/summary_stats/release/finngen_R12_G6_NERPLEX.gz
G6_NEUATR	Systemic atrophies primarily affecting the central nervous system	VI Diseases of the nervous system (G6_)	1457	498891	gs://finngen-public-data-r12/summary_stats/release/finngen_R12_G6_NEUATR.gz	https://storage.googleapis.com/finngen-public-data-r12/summary_stats/release/finngen_R12_G6_NEUATR.gz
G6_NEURODEGENERATIVE	Unspecific neurodegenerative disorder	VI Diseases of the nervous system (G6_)	20524	479824	gs://finngen-public-data-r12/summary_stats/release/finngen_R12_G6_NEURODEGENERATIVE.gz	https://storage.googleapis.com/finngen-public-data-r12/summary_stats/release/finngen_R12_G6_NEURODEGENERATIVE.gz
G6_OTHDEMYEL	Other demyelinating diseases of the central nervous system	VI Diseases of the nervous system (G6_)	1402	496860	gs://finngen-public-data-r12/summary_stats/release/finngen_R12_G6_OTHDEMYEL.gz	https://storage.googleapis.com/finngen-public-data-r12/summary_stats/release/finngen_R12_G6_OTHDEMYEL.gz
G6_OTHNEU	Other neurological diseases	VI Diseases of the nervous system (G6_)	37319	463029	gs://finngen-public-data-r12/summary_stats/release/finngen_R12_G6_OTHNEU.gz	https://storage.googleapis.com/finngen-public-data-r12/summary_stats/release/finngen_R12_G6_OTHNEU.gz
G6_PARKINSON	Parkinson's disease	VI Diseases of the nervous system (G6_)	5861	494487	gs://finngen-public-data-r12/summary_stats/release/finngen_R12_G6_PARKINSON.gz	https://storage.googleapis.com/finngen-public-data-r12/summary_stats/release/finngen_R12_G6_PARKINSON.gz
G6_POLYOTHUNS	Other and unspecified polyneuropathies, also in other diseases	VI Diseases of the nervous system (G6_)	7512	491583	gs://finngen-public-data-r12/summary_stats/release/finngen_R12_G6_POLYOTHUNS.gz	https://storage.googleapis.com/finngen-public-data-r12/summary_stats/release/finngen_R12_G6_POLYOTHUNS.gz
G6_RLS	Restless leg syndrome	VI Diseases of the nervous system (G6_)	4599	495749	gs://finngen-public-data-r12/summary_stats/release/finngen_R12_G6_RLS.gz	https://storage.googleapis.com/finngen-public-data-r12/summary_stats/release/finngen_R12_G6_RLS.gz
G6_ROOTPLEXOTHUNS	Other and unspecified nerve root and plexus disorders, also in other diseases	VI Diseases of the nervous system (G6_)	8022	435371	gs://finngen-public-data-r12/summary_stats/release/finngen_R12_G6_ROOTPLEXOTHUNS.gz	https://storage.googleapis.com/finngen-public-data-r12/summary_stats/release/finngen_R12_G6_ROOTPLEXOTHUNS.gz
G6_SLEEPAPNO	Sleep apnoea	VI Diseases of the nervous system (G6_)	56885	441137	gs://finngen-public-data-r12/summary_stats/release/finngen_R12_G6_SLEEPAPNO.gz	https://storage.googleapis.com/finngen-public-data-r12/summary_stats/release/finngen_R12_G6_SLEEPAPNO.gz
G6_SLEEPAPNO_INCLAVO	Sleep apnoea, including avohilmo	VI Diseases of the nervous system (G6_)	62722	437626	gs://finngen-public-data-r12/summary_stats/release/finngen_R12_G6_SLEEPAPNO_INCLAVO.gz	https://storage.googleapis.com/finngen-public-data-r12/summary_stats/release/finngen_R12_G6_SLEEPAPNO_INCLAVO.gz
G6_XTRAPYR	Extrapyramidal and movement disorders	VI Diseases of the nervous system (G6_)	16264	484084	gs://finngen-public-data-r12/summary_stats/release/finngen_R12_G6_XTRAPYR.gz	https://storage.googleapis.com/finngen-public-data-r12/summary_stats/release/finngen_R12_G6_XTRAPYR.gz
G6_XTRAPYROTH	Other extrapyramidal and movement disorders in other diseases	VI Diseases of the nervous system (G6_)	9197	484084	gs://finngen-public-data-r12/summary_stats/release/finngen_R12_G6_XTRAPYROTH.gz	https://storage.googleapis.com/finngen-public-data-r12/summary_stats/release/finngen_R12_G6_XTRAPYROTH.gz
GEST_DIABETES	Gestational diabetes (for exclusion)	Diabetes endpoints	18581	263483	gs://finngen-public-data-r12/summary_stats/release/finngen_R12_GEST_DIABETES.gz	https://storage.googleapis.com/finngen-public-data-r12/summary_stats/release/finngen_R12_GEST_DIABETES.gz
GOUT_IDIO	Idiopathic gout	Rheuma endpoints	3233	488006	gs://finngen-public-data-r12/summary_stats/release/finngen_R12_GOUT_IDIO.gz	https://storage.googleapis.com/finngen-public-data-r12/summary_stats/release/finngen_R12_GOUT_IDIO.gz
GOUT_NOS	Gout, unspecified	Rheuma endpoints	7826	488006	gs://finngen-public-data-r12/summary_stats/release/finngen_R12_GOUT_NOS.gz	https://storage.googleapis.com/finngen-public-data-r12/summary_stats/release/finngen_R12_GOUT_NOS.gz
GOUT_STRICT	Gout, strict definition	Rheuma endpoints	6715	490619	gs://finngen-public-data-r12/summary_stats/release/finngen_R12_GOUT_STRICT.gz	https://storage.googleapis.com/finngen-public-data-r12/summary_stats/release/finngen_R12_GOUT_STRICT.gz
GRAVES_OPHT	Graves ophthalmopathy	IV Endocrine, nutritional and metabolic diseases (E4_)	858	499490	gs://finngen-public-data-r12/summary_stats/release/finngen_R12_GRAVES_OPHT.gz	https://storage.googleapis.com/finngen-public-data-r12/summary_stats/release/finngen_R12_GRAVES_OPHT.gz
H7_ALLERGICCONJUNCTIVITIS	Allergic conjunctivitis	VII Diseases of the eye and adnexa (H7_)	29791	470557	gs://finngen-public-data-r12/summary_stats/release/finngen_R12_H7_ALLERGICCONJUNCTIVITIS.gz	https://storage.googleapis.com/finngen-public-data-r12/summary_stats/release/finngen_R12_H7_ALLERGICCONJUNCTIVITIS.gz
H7_AMD	Age-related macular degeneration (whether dry or wet)	VII Diseases of the eye and adnexa (H7_)	12495	461686	gs://finngen-public-data-r12/summary_stats/release/finngen_R12_H7_AMD.gz	https://storage.googleapis.com/finngen-public-data-r12/summary_stats/release/finngen_R12_H7_AMD.gz
H7_BLEPHAROCHALASIS	Blepharochalasis	VII Diseases of the eye and adnexa (H7_)	12170	453930	gs://finngen-public-data-r12/summary_stats/release/finngen_R12_H7_BLEPHAROCHALASIS.gz	https://storage.googleapis.com/finngen-public-data-r12/summary_stats/release/finngen_R12_H7_BLEPHAROCHALASIS.gz
H7_BLINDANDVISIMPAIRMENT	Visual impairment including blindness (binocular or monocular)	VII Diseases of the eye and adnexa (H7_)	2569	475933	gs://finngen-public-data-r12/summary_stats/release/finngen_R12_H7_BLINDANDVISIMPAIRMENT.gz	https://storage.googleapis.com/finngen-public-data-r12/summary_stats/release/finngen_R12_H7_BLINDANDVISIMPAIRMENT.gz
H7_CATARACTOTHER	Other cataract	VII Diseases of the eye and adnexa (H7_)	25554	409535	gs://finngen-public-data-r12/summary_stats/release/finngen_R12_H7_CATARACTOTHER.gz	https://storage.googleapis.com/finngen-public-data-r12/summary_stats/release/finngen_R12_H7_CATARACTOTHER.gz
H7_CATARACTSENILE	Senile cataract	VII Diseases of the eye and adnexa (H7_)	83886	409535	gs://finngen-public-data-r12/summary_stats/release/finngen_R12_H7_CATARACTSENILE.gz	https://storage.googleapis.com/finngen-public-data-r12/summary_stats/release/finngen_R12_H7_CATARACTSENILE.gz
H7_CHALAZION	Chalazion	VII Diseases of the eye and adnexa (H7_)	4708	453930	gs://finngen-public-data-r12/summary_stats/release/finngen_R12_H7_CHALAZION.gz	https://storage.googleapis.com/finngen-public-data-r12/summary_stats/release/finngen_R12_H7_CHALAZION.gz
H7_CHORIORETINFLAM	Chorioretinal inflammation	VII Diseases of the eye and adnexa (H7_)	1015	455449	gs://finngen-public-data-r12/summary_stats/release/finngen_R12_H7_CHORIORETINFLAM.gz	https://storage.googleapis.com/finngen-public-data-r12/summary_stats/release/finngen_R12_H7_CHORIORETINFLAM.gz
H7_CHOROIDRETINA	Disorders of choroid and retina	VII Diseases of the eye and adnexa (H7_)	44899	455449	gs://finngen-public-data-r12/summary_stats/release/finngen_R12_H7_CHOROIDRETINA.gz	https://storage.googleapis.com/finngen-public-data-r12/summary_stats/release/finngen_R12_H7_CHOROIDRETINA.gz
H7_CONJUNCTIVITIS	Conjunctivitis	VII Diseases of the eye and adnexa (H7_)	41074	454779	gs://finngen-public-data-r12/summary_stats/release/finngen_R12_H7_CONJUNCTIVITIS.gz	https://storage.googleapis.com/finngen-public-data-r12/summary_stats/release/finngen_R12_H7_CONJUNCTIVITIS.gz
H7_CORNEALDEFORM	Keratoconus	VII Diseases of the eye and adnexa (H7_)	878	473095	gs://finngen-public-data-r12/summary_stats/release/finngen_R12_H7_CORNEALDEFORM.gz	https://storage.googleapis.com/finngen-public-data-r12/summary_stats/release/finngen_R12_H7_CORNEALDEFORM.gz
H7_CORNEALNAS	Other and unspecified corneal deformities and disorders	VII Diseases of the eye and adnexa (H7_)	1150	473095	gs://finngen-public-data-r12/summary_stats/release/finngen_R12_H7_CORNEALNAS.gz	https://storage.googleapis.com/finngen-public-data-r12/summary_stats/release/finngen_R12_H7_CORNEALNAS.gz
H7_CORNEALOTH	Other disorders of cornea	VII Diseases of the eye and adnexa (H7_)	3609	473095	gs://finngen-public-data-r12/summary_stats/release/finngen_R12_H7_CORNEALOTH.gz	https://storage.googleapis.com/finngen-public-data-r12/summary_stats/release/finngen_R12_H7_CORNEALOTH.gz
H7_CORNULCER	Corneal ulcer	VII Diseases of the eye and adnexa (H7_)	7927	473095	gs://finngen-public-data-r12/summary_stats/release/finngen_R12_H7_CORNULCER.gz	https://storage.googleapis.com/finngen-public-data-r12/summary_stats/release/finngen_R12_H7_CORNULCER.gz
H7_COULOURVISDEF	Colour vision deficiencies	VII Diseases of the eye and adnexa (H7_)	162	475933	gs://finngen-public-data-r12/summary_stats/release/finngen_R12_H7_COULOURVISDEF.gz	https://storage.googleapis.com/finngen-public-data-r12/summary_stats/release/finngen_R12_H7_COULOURVISDEF.gz
H7_DISORDERLENSNAS	Other specified and unspecified disorders of lens	VII Diseases of the eye and adnexa (H7_)	298	409535	gs://finngen-public-data-r12/summary_stats/release/finngen_R12_H7_DISORDERLENSNAS.gz	https://storage.googleapis.com/finngen-public-data-r12/summary_stats/release/finngen_R12_H7_DISORDERLENSNAS.gz
H7_DIVERGSTRAB	Divergent concomitant strabismus	VII Diseases of the eye and adnexa (H7_)	3123	476776	gs://finngen-public-data-r12/summary_stats/release/finngen_R12_H7_DIVERGSTRAB.gz	https://storage.googleapis.com/finngen-public-data-r12/summary_stats/release/finngen_R12_H7_DIVERGSTRAB.gz
H7_ENTROPION	Entropion and trichiasis of eyelid	VII Diseases of the eye and adnexa (H7_)	3193	453930	gs://finngen-public-data-r12/summary_stats/release/finngen_R12_H7_ENTROPION.gz	https://storage.googleapis.com/finngen-public-data-r12/summary_stats/release/finngen_R12_H7_ENTROPION.gz
H7_EPISCLERITIS	Episcleritis	VII Diseases of the eye and adnexa (H7_)	1961	473095	gs://finngen-public-data-r12/summary_stats/release/finngen_R12_H7_EPISCLERITIS.gz	https://storage.googleapis.com/finngen-public-data-r12/summary_stats/release/finngen_R12_H7_EPISCLERITIS.gz
H7_EXOPTHALMUS	Exophthalmic conditions	VII Diseases of the eye and adnexa (H7_)	371	453930	gs://finngen-public-data-r12/summary_stats/release/finngen_R12_H7_EXOPTHALMUS.gz	https://storage.googleapis.com/finngen-public-data-r12/summary_stats/release/finngen_R12_H7_EXOPTHALMUS.gz
H7_EYELIDDIS	Other disorders of eyelid	VII Diseases of the eye and adnexa (H7_)	20222	453930	gs://finngen-public-data-r12/summary_stats/release/finngen_R12_H7_EYELIDDIS.gz	https://storage.googleapis.com/finngen-public-data-r12/summary_stats/release/finngen_R12_H7_EYELIDDIS.gz
H7_GLAUCCLOSEPRIM	Primary angle-closure glaucoma	VII Diseases of the eye and adnexa (H7_)	1569	473757	gs://finngen-public-data-r12/summary_stats/release/finngen_R12_H7_GLAUCCLOSEPRIM.gz	https://storage.googleapis.com/finngen-public-data-r12/summary_stats/release/finngen_R12_H7_GLAUCCLOSEPRIM.gz
H7_GLAUCNAS	Other and unspecified glaucoma	VII Diseases of the eye and adnexa (H7_)	2505	473757	gs://finngen-public-data-r12/summary_stats/release/finngen_R12_H7_GLAUCNAS.gz	https://storage.googleapis.com/finngen-public-data-r12/summary_stats/release/finngen_R12_H7_GLAUCNAS.gz
H7_GLAUCOMA	Glaucoma	VII Diseases of the eye and adnexa (H7_)	26591	473757	gs://finngen-public-data-r12/summary_stats/release/finngen_R12_H7_GLAUCOMA.gz	https://storage.googleapis.com/finngen-public-data-r12/summary_stats/release/finngen_R12_H7_GLAUCOMA.gz
H7_GLAUCOMAMEDICATION	Use of antiglaucoma preparations and miotics	VII Diseases of the eye and adnexa (H7_)	3099	473757	gs://finngen-public-data-r12/summary_stats/release/finngen_R12_H7_GLAUCOMAMEDICATION.gz	https://storage.googleapis.com/finngen-public-data-r12/summary_stats/release/finngen_R12_H7_GLAUCOMAMEDICATION.gz
H7_GLAUCOMA_NTG	Normotensive glaucoma	VII Diseases of the eye and adnexa (H7_)	2938	473757	gs://finngen-public-data-r12/summary_stats/release/finngen_R12_H7_GLAUCOMA_NTG.gz	https://storage.googleapis.com/finngen-public-data-r12/summary_stats/release/finngen_R12_H7_GLAUCOMA_NTG.gz
H7_GLAUCOMA_POAG	Primary open-angle glaucoma, strict	VII Diseases of the eye and adnexa (H7_)	10832	473757	gs://finngen-public-data-r12/summary_stats/release/finngen_R12_H7_GLAUCOMA_POAG.gz	https://storage.googleapis.com/finngen-public-data-r12/summary_stats/release/finngen_R12_H7_GLAUCOMA_POAG.gz
H7_GLAUCOMA_XFG	Glaucoma, exfoliation	VII Diseases of the eye and adnexa (H7_)	4277	473757	gs://finngen-public-data-r12/summary_stats/release/finngen_R12_H7_GLAUCOMA_XFG.gz	https://storage.googleapis.com/finngen-public-data-r12/summary_stats/release/finngen_R12_H7_GLAUCOMA_XFG.gz
H7_GLAUCSECINFLAM	Glaucoma secondary to eye inflammation	VII Diseases of the eye and adnexa (H7_)	303	473757	gs://finngen-public-data-r12/summary_stats/release/finngen_R12_H7_GLAUCSECINFLAM.gz	https://storage.googleapis.com/finngen-public-data-r12/summary_stats/release/finngen_R12_H7_GLAUCSECINFLAM.gz
H7_GLAUCSUSP	Glaucoma suspect	VII Diseases of the eye and adnexa (H7_)	15413	473757	gs://finngen-public-data-r12/summary_stats/release/finngen_R12_H7_GLAUCSUSP.gz	https://storage.googleapis.com/finngen-public-data-r12/summary_stats/release/finngen_R12_H7_GLAUCSUSP.gz
H7_HEREDRETINADYST	Hereditary retinal dystrophy	VII Diseases of the eye and adnexa (H7_)	514	455449	gs://finngen-public-data-r12/summary_stats/release/finngen_R12_H7_HEREDRETINADYST.gz	https://storage.googleapis.com/finngen-public-data-r12/summary_stats/release/finngen_R12_H7_HEREDRETINADYST.gz
H7_HETEROPHORIA	Heterophoria	VII Diseases of the eye and adnexa (H7_)	3245	476776	gs://finngen-public-data-r12/summary_stats/release/finngen_R12_H7_HETEROPHORIA.gz	https://storage.googleapis.com/finngen-public-data-r12/summary_stats/release/finngen_R12_H7_HETEROPHORIA.gz
H7_IRIDOACUTE	Acute and subacute iridocyclitis	VII Diseases of the eye and adnexa (H7_)	8334	473095	gs://finngen-public-data-r12/summary_stats/release/finngen_R12_H7_IRIDOACUTE.gz	https://storage.googleapis.com/finngen-public-data-r12/summary_stats/release/finngen_R12_H7_IRIDOACUTE.gz
H7_IRIDOCHRONIC	Chronic iridocyclitis	VII Diseases of the eye and adnexa (H7_)	1869	473095	gs://finngen-public-data-r12/summary_stats/release/finngen_R12_H7_IRIDOCHRONIC.gz	https://storage.googleapis.com/finngen-public-data-r12/summary_stats/release/finngen_R12_H7_IRIDOCHRONIC.gz
H7_IRIDOCYCLITIS	Iridocyclitis	VII Diseases of the eye and adnexa (H7_)	9958	473095	gs://finngen-public-data-r12/summary_stats/release/finngen_R12_H7_IRIDOCYCLITIS.gz	https://storage.googleapis.com/finngen-public-data-r12/summary_stats/release/finngen_R12_H7_IRIDOCYCLITIS.gz
H7_IRIDOCYCLITISINOTH	Iridocyclitis in diseases classified elsewhere	VII Diseases of the eye and adnexa (H7_)	629	473095	gs://finngen-public-data-r12/summary_stats/release/finngen_R12_H7_IRIDOCYCLITISINOTH.gz	https://storage.googleapis.com/finngen-public-data-r12/summary_stats/release/finngen_R12_H7_IRIDOCYCLITISINOTH.gz
H7_IRIDOCYC_ANTER	Anterior Iridocyclitis	VII Diseases of the eye and adnexa (H7_)	8803	491545	gs://finngen-public-data-r12/summary_stats/release/finngen_R12_H7_IRIDOCYC_ANTER.gz	https://storage.googleapis.com/finngen-public-data-r12/summary_stats/release/finngen_R12_H7_IRIDOCYC_ANTER.gz
H7_IRIDONAS	Other and unspecified iridocyclitis	VII Diseases of the eye and adnexa (H7_)	1550	473095	gs://finngen-public-data-r12/summary_stats/release/finngen_R12_H7_IRIDONAS.gz	https://storage.googleapis.com/finngen-public-data-r12/summary_stats/release/finngen_R12_H7_IRIDONAS.gz
H7_KERATITIS	Keratitis	VII Diseases of the eye and adnexa (H7_)	16577	473095	gs://finngen-public-data-r12/summary_stats/release/finngen_R12_H7_KERATITIS.gz	https://storage.googleapis.com/finngen-public-data-r12/summary_stats/release/finngen_R12_H7_KERATITIS.gz
H7_KERATOCONUS	Hereditary corneal dystrophies	VII Diseases of the eye and adnexa (H7_)	1076	473095	gs://finngen-public-data-r12/summary_stats/release/finngen_R12_H7_KERATOCONUS.gz	https://storage.googleapis.com/finngen-public-data-r12/summary_stats/release/finngen_R12_H7_KERATOCONUS.gz
H7_LACRIMALSYSTEM	Disorders of lacrimal system	VII Diseases of the eye and adnexa (H7_)	19195	453930	gs://finngen-public-data-r12/summary_stats/release/finngen_R12_H7_LACRIMALSYSTEM.gz	https://storage.googleapis.com/finngen-public-data-r12/summary_stats/release/finngen_R12_H7_LACRIMALSYSTEM.gz
H7_LENSDISLOCATIO	Dislocation of lens	VII Diseases of the eye and adnexa (H7_)	535	409535	gs://finngen-public-data-r12/summary_stats/release/finngen_R12_H7_LENSDISLOCATIO.gz	https://storage.googleapis.com/finngen-public-data-r12/summary_stats/release/finngen_R12_H7_LENSDISLOCATIO.gz
H7_LIDLACRIMALORBIT	Disorders of eyelid, lacrimal system and orbit	VII Diseases of the eye and adnexa (H7_)	46418	453930	gs://finngen-public-data-r12/summary_stats/release/finngen_R12_H7_LIDLACRIMALORBIT.gz	https://storage.googleapis.com/finngen-public-data-r12/summary_stats/release/finngen_R12_H7_LIDLACRIMALORBIT.gz
H7_MACULADEGEN	Degeneration of macula and posterior pole	VII Diseases of the eye and adnexa (H7_)	21413	455449	gs://finngen-public-data-r12/summary_stats/release/finngen_R12_H7_MACULADEGEN.gz	https://storage.googleapis.com/finngen-public-data-r12/summary_stats/release/finngen_R12_H7_MACULADEGEN.gz
H7_MODVISIMPBINOC	Moderate visual impairment, binocular	VII Diseases of the eye and adnexa (H7_)	1098	475933	gs://finngen-public-data-r12/summary_stats/release/finngen_R12_H7_MODVISIMPBINOC.gz	https://storage.googleapis.com/finngen-public-data-r12/summary_stats/release/finngen_R12_H7_MODVISIMPBINOC.gz
H7_MYOPIA	Myopia	VII Diseases of the eye and adnexa (H7_)	5406	476776	gs://finngen-public-data-r12/summary_stats/release/finngen_R12_H7_MYOPIA.gz	https://storage.googleapis.com/finngen-public-data-r12/summary_stats/release/finngen_R12_H7_MYOPIA.gz
H7_OCUMUSCLE	Disorders of ocular muscles, binocular movement, accommodation and refraction	VII Diseases of the eye and adnexa (H7_)	23572	476776	gs://finngen-public-data-r12/summary_stats/release/finngen_R12_H7_OCUMUSCLE.gz	https://storage.googleapis.com/finngen-public-data-r12/summary_stats/release/finngen_R12_H7_OCUMUSCLE.gz
H7_OCUPAIN	Ocular pain	VII Diseases of the eye and adnexa (H7_)	3063	494683	gs://finngen-public-data-r12/summary_stats/release/finngen_R12_H7_OCUPAIN.gz	https://storage.googleapis.com/finngen-public-data-r12/summary_stats/release/finngen_R12_H7_OCUPAIN.gz
H7_OPTNERVE	Disorders of optic nerve and visual pathways	VII Diseases of the eye and adnexa (H7_)	3727	496621	gs://finngen-public-data-r12/summary_stats/release/finngen_R12_H7_OPTNERVE.gz	https://storage.googleapis.com/finngen-public-data-r12/summary_stats/release/finngen_R12_H7_OPTNERVE.gz
H7_OPTNEURITIS	Optic neuritis	VII Diseases of the eye and adnexa (H7_)	1592	496621	gs://finngen-public-data-r12/summary_stats/release/finngen_R12_H7_OPTNEURITIS.gz	https://storage.googleapis.com/finngen-public-data-r12/summary_stats/release/finngen_R12_H7_OPTNEURITIS.gz
H7_OPTNEUROTH	Other disorders of optic [2nd] nerve and visual pathways	VII Diseases of the eye and adnexa (H7_)	2322	496621	gs://finngen-public-data-r12/summary_stats/release/finngen_R12_H7_OPTNEUROTH.gz	https://storage.googleapis.com/finngen-public-data-r12/summary_stats/release/finngen_R12_H7_OPTNEUROTH.gz
H7_ORBIT	Disorders of orbit	VII Diseases of the eye and adnexa (H7_)	1637	453930	gs://finngen-public-data-r12/summary_stats/release/finngen_R12_H7_ORBIT.gz	https://storage.googleapis.com/finngen-public-data-r12/summary_stats/release/finngen_R12_H7_ORBIT.gz
H7_RETINAHAEMORR	Retinal haemorrhage	VII Diseases of the eye and adnexa (H7_)	816	455449	gs://finngen-public-data-r12/summary_stats/release/finngen_R12_H7_RETINAHAEMORR.gz	https://storage.googleapis.com/finngen-public-data-r12/summary_stats/release/finngen_R12_H7_RETINAHAEMORR.gz
H7_RETINALBREAK	Retinal breaks without detachment	VII Diseases of the eye and adnexa (H7_)	6157	455449	gs://finngen-public-data-r12/summary_stats/release/finngen_R12_H7_RETINALBREAK.gz	https://storage.googleapis.com/finngen-public-data-r12/summary_stats/release/finngen_R12_H7_RETINALBREAK.gz
H7_RETINALDETACH	Retinal detachments and breaks	VII Diseases of the eye and adnexa (H7_)	15490	455449	gs://finngen-public-data-r12/summary_stats/release/finngen_R12_H7_RETINALDETACH.gz	https://storage.googleapis.com/finngen-public-data-r12/summary_stats/release/finngen_R12_H7_RETINALDETACH.gz
H7_RETINALDETACHBREAK	Retinal detachment with retinal break	VII Diseases of the eye and adnexa (H7_)	5041	455449	gs://finngen-public-data-r12/summary_stats/release/finngen_R12_H7_RETINALDETACHBREAK.gz	https://storage.googleapis.com/finngen-public-data-r12/summary_stats/release/finngen_R12_H7_RETINALDETACHBREAK.gz
H7_RETINALDETACHTRACTION	Traction detachment of retina	VII Diseases of the eye and adnexa (H7_)	295	455449	gs://finngen-public-data-r12/summary_stats/release/finngen_R12_H7_RETINALDETACHTRACTION.gz	https://storage.googleapis.com/finngen-public-data-r12/summary_stats/release/finngen_R12_H7_RETINALDETACHTRACTION.gz
H7_RETINALDISOTH	Other retinal disorders	VII Diseases of the eye and adnexa (H7_)	32428	455449	gs://finngen-public-data-r12/summary_stats/release/finngen_R12_H7_RETINALDISOTH.gz	https://storage.googleapis.com/finngen-public-data-r12/summary_stats/release/finngen_R12_H7_RETINALDISOTH.gz
H7_RETINASEPAR	Separation of retinal layers (serosa)	VII Diseases of the eye and adnexa (H7_)	1477	455449	gs://finngen-public-data-r12/summary_stats/release/finngen_R12_H7_RETINASEPAR.gz	https://storage.googleapis.com/finngen-public-data-r12/summary_stats/release/finngen_R12_H7_RETINASEPAR.gz
H7_RETINAVASC	Retinal vascular disorders	VII Diseases of the eye and adnexa (H7_)	4691	455449	gs://finngen-public-data-r12/summary_stats/release/finngen_R12_H7_RETINAVASC.gz	https://storage.googleapis.com/finngen-public-data-r12/summary_stats/release/finngen_R12_H7_RETINAVASC.gz
H7_RETINOCHISISCYST	Retinoschisis and retinal cysts	VII Diseases of the eye and adnexa (H7_)	802	455449	gs://finngen-public-data-r12/summary_stats/release/finngen_R12_H7_RETINOCHISISCYST.gz	https://storage.googleapis.com/finngen-public-data-r12/summary_stats/release/finngen_R12_H7_RETINOCHISISCYST.gz
H7_RETIVASCOCCLUSION	Retinal vascular occlusion	VII Diseases of the eye and adnexa (H7_)	4560	455449	gs://finngen-public-data-r12/summary_stats/release/finngen_R12_H7_RETIVASCOCCLUSION.gz	https://storage.googleapis.com/finngen-public-data-r12/summary_stats/release/finngen_R12_H7_RETIVASCOCCLUSION.gz
H7_RETROBULBNEURINOTH	Retrobulbar neuritis in diseases classified elsewhere	VII Diseases of the eye and adnexa (H7_)	125	496621	gs://finngen-public-data-r12/summary_stats/release/finngen_R12_H7_RETROBULBNEURINOTH.gz	https://storage.googleapis.com/finngen-public-data-r12/summary_stats/release/finngen_R12_H7_RETROBULBNEURINOTH.gz
H7_SCLERACORNEA	Disorders of sclera, cornea, iris and ciliary body	VII Diseases of the eye and adnexa (H7_)	27253	473095	gs://finngen-public-data-r12/summary_stats/release/finngen_R12_H7_SCLERACORNEA.gz	https://storage.googleapis.com/finngen-public-data-r12/summary_stats/release/finngen_R12_H7_SCLERACORNEA.gz
H7_STENOLACRI	Stenosis and insufficiency of lacrimal passages	VII Diseases of the eye and adnexa (H7_)	3633	453930	gs://finngen-public-data-r12/summary_stats/release/finngen_R12_H7_STENOLACRI.gz	https://storage.googleapis.com/finngen-public-data-r12/summary_stats/release/finngen_R12_H7_STENOLACRI.gz
H7_STRABOTH	Other strabismus	VII Diseases of the eye and adnexa (H7_)	10045	476776	gs://finngen-public-data-r12/summary_stats/release/finngen_R12_H7_STRABOTH.gz	https://storage.googleapis.com/finngen-public-data-r12/summary_stats/release/finngen_R12_H7_STRABOTH.gz
H7_VISUDISTURB	Visual disturbances	VII Diseases of the eye and adnexa (H7_)	22414	475933	gs://finngen-public-data-r12/summary_stats/release/finngen_R12_H7_VISUDISTURB.gz	https://storage.googleapis.com/finngen-public-data-r12/summary_stats/release/finngen_R12_H7_VISUDISTURB.gz
H7_VITRBODYGLOBE	Disorders of vitreous body	VII Diseases of the eye and adnexa (H7_)	21499	478098	gs://finngen-public-data-r12/summary_stats/release/finngen_R12_H7_VITRBODYGLOBE.gz	https://storage.googleapis.com/finngen-public-data-r12/summary_stats/release/finngen_R12_H7_VITRBODYGLOBE.gz
H8_EXTERNAL	Diseases of external ear	VIII Diseases of the ear and mastoid process (H8_)	15056	485292	gs://finngen-public-data-r12/summary_stats/release/finngen_R12_H8_EXTERNAL.gz	https://storage.googleapis.com/finngen-public-data-r12/summary_stats/release/finngen_R12_H8_EXTERNAL.gz
H8_EXTOTITIS	Otitis externa	VIII Diseases of the ear and mastoid process (H8_)	9471	485292	gs://finngen-public-data-r12/summary_stats/release/finngen_R12_H8_EXTOTITIS.gz	https://storage.googleapis.com/finngen-public-data-r12/summary_stats/release/finngen_R12_H8_EXTOTITIS.gz
H8_EXT_INFNAS	Other infective otitis externa	VIII Diseases of the ear and mastoid process (H8_)	2237	485292	gs://finngen-public-data-r12/summary_stats/release/finngen_R12_H8_EXT_INFNAS.gz	https://storage.googleapis.com/finngen-public-data-r12/summary_stats/release/finngen_R12_H8_EXT_INFNAS.gz
H8_EXT_NAS	Otitis externa, unspecified	VIII Diseases of the ear and mastoid process (H8_)	4338	485292	gs://finngen-public-data-r12/summary_stats/release/finngen_R12_H8_EXT_NAS.gz	https://storage.googleapis.com/finngen-public-data-r12/summary_stats/release/finngen_R12_H8_EXT_NAS.gz
H8_EXT_NONINF	Acute otitis externa, noninfective	VIII Diseases of the ear and mastoid process (H8_)	577	485292	gs://finngen-public-data-r12/summary_stats/release/finngen_R12_H8_EXT_NONINF.gz	https://storage.googleapis.com/finngen-public-data-r12/summary_stats/release/finngen_R12_H8_EXT_NONINF.gz
H8_EXT_OTH	Other otitis externa (chronic)	VIII Diseases of the ear and mastoid process (H8_)	2400	485292	gs://finngen-public-data-r12/summary_stats/release/finngen_R12_H8_EXT_OTH.gz	https://storage.googleapis.com/finngen-public-data-r12/summary_stats/release/finngen_R12_H8_EXT_OTH.gz
H8_HL_DEAFMUT	Deaf mutism, not elsewhere classified	VIII Diseases of the ear and mastoid process (H8_)	183	437331	gs://finngen-public-data-r12/summary_stats/release/finngen_R12_H8_HL_DEAFMUT.gz	https://storage.googleapis.com/finngen-public-data-r12/summary_stats/release/finngen_R12_H8_HL_DEAFMUT.gz
H8_HL_MIX_NAS	Mixed conductive and sensorineural hearing loss	VIII Diseases of the ear and mastoid process (H8_)	4810	437331	gs://finngen-public-data-r12/summary_stats/release/finngen_R12_H8_HL_MIX_NAS.gz	https://storage.googleapis.com/finngen-public-data-r12/summary_stats/release/finngen_R12_H8_HL_MIX_NAS.gz
H8_HL_PRESBY	Presbycusis	VIII Diseases of the ear and mastoid process (H8_)	5817	437331	gs://finngen-public-data-r12/summary_stats/release/finngen_R12_H8_HL_PRESBY.gz	https://storage.googleapis.com/finngen-public-data-r12/summary_stats/release/finngen_R12_H8_HL_PRESBY.gz
H8_HL_SEN_NAS	Sensorineural hearing loss	VIII Diseases of the ear and mastoid process (H8_)	44745	437331	gs://finngen-public-data-r12/summary_stats/release/finngen_R12_H8_HL_SEN_NAS.gz	https://storage.googleapis.com/finngen-public-data-r12/summary_stats/release/finngen_R12_H8_HL_SEN_NAS.gz
H8_MED_SUPP	Suppurative and unspecified otitis media	VIII Diseases of the ear and mastoid process (H8_)	20472	465154	gs://finngen-public-data-r12/summary_stats/release/finngen_R12_H8_MED_SUPP.gz	https://storage.googleapis.com/finngen-public-data-r12/summary_stats/release/finngen_R12_H8_MED_SUPP.gz
H8_MENIERE	Ménière disease	VIII Diseases of the ear and mastoid process (H8_)	3680	474839	gs://finngen-public-data-r12/summary_stats/release/finngen_R12_H8_MENIERE.gz	https://storage.googleapis.com/finngen-public-data-r12/summary_stats/release/finngen_R12_H8_MENIERE.gz
H8_MIDDLEMASTOID	Diseases of middle ear and mastoid	VIII Diseases of the ear and mastoid process (H8_)	35194	465154	gs://finngen-public-data-r12/summary_stats/release/finngen_R12_H8_MIDDLEMASTOID.gz	https://storage.googleapis.com/finngen-public-data-r12/summary_stats/release/finngen_R12_H8_MIDDLEMASTOID.gz
H8_NONSUPPNAS	Nonsuppurative otitis media	VIII Diseases of the ear and mastoid process (H8_)	12143	465154	gs://finngen-public-data-r12/summary_stats/release/finngen_R12_H8_NONSUPPNAS.gz	https://storage.googleapis.com/finngen-public-data-r12/summary_stats/release/finngen_R12_H8_NONSUPPNAS.gz
H8_OTHEREAR	Other disorders of ear	VIII Diseases of the ear and mastoid process (H8_)	63017	437331	gs://finngen-public-data-r12/summary_stats/release/finngen_R12_H8_OTHEREAR.gz	https://storage.googleapis.com/finngen-public-data-r12/summary_stats/release/finngen_R12_H8_OTHEREAR.gz
H8_OTHHEARINGLOSS	Other hearing loss	VIII Diseases of the ear and mastoid process (H8_)	12430	437331	gs://finngen-public-data-r12/summary_stats/release/finngen_R12_H8_OTHHEARINGLOSS.gz	https://storage.googleapis.com/finngen-public-data-r12/summary_stats/release/finngen_R12_H8_OTHHEARINGLOSS.gz
H8_OTOSCLE	Otosclerosis	VIII Diseases of the ear and mastoid process (H8_)	2920	474839	gs://finngen-public-data-r12/summary_stats/release/finngen_R12_H8_OTOSCLE.gz	https://storage.googleapis.com/finngen-public-data-r12/summary_stats/release/finngen_R12_H8_OTOSCLE.gz
H8_PERFORATION	Perforation of tympanic membrane	VIII Diseases of the ear and mastoid process (H8_)	3902	465154	gs://finngen-public-data-r12/summary_stats/release/finngen_R12_H8_PERFORATION.gz	https://storage.googleapis.com/finngen-public-data-r12/summary_stats/release/finngen_R12_H8_PERFORATION.gz
H8_SUP_ACUTE	Acute suppurative otitis media	VIII Diseases of the ear and mastoid process (H8_)	14095	465154	gs://finngen-public-data-r12/summary_stats/release/finngen_R12_H8_SUP_ACUTE.gz	https://storage.googleapis.com/finngen-public-data-r12/summary_stats/release/finngen_R12_H8_SUP_ACUTE.gz
H8_VERTIGO	Disorders of vestibular function (Vertigo)	VIII Diseases of the ear and mastoid process (H8_)	21139	474839	gs://finngen-public-data-r12/summary_stats/release/finngen_R12_H8_VERTIGO.gz	https://storage.googleapis.com/finngen-public-data-r12/summary_stats/release/finngen_R12_H8_VERTIGO.gz
HERING_BILATERAL	Inguinal hernia, bilateral	XI Diseases of the digestive system (K11_)	4091	426666	gs://finngen-public-data-r12/summary_stats/release/finngen_R12_HERING_BILATERAL.gz	https://storage.googleapis.com/finngen-public-data-r12/summary_stats/release/finngen_R12_HERING_BILATERAL.gz
HYPOTHY_REIMB	Hypothyroidism, drug reimbursement	IV Endocrine, nutritional and metabolic diseases (E4_)	16150	111954	gs://finngen-public-data-r12/summary_stats/release/finngen_R12_HYPOTHY_REIMB.gz	https://storage.googleapis.com/finngen-public-data-r12/summary_stats/release/finngen_R12_HYPOTHY_REIMB.gz
I9_ABAORTANEUR	Abdominal aortic aneurysm (AAA)	IX Diseases of the circulatory system (I9_)	4439	463106	gs://finngen-public-data-r12/summary_stats/release/finngen_R12_I9_ABAORTANEUR.gz	https://storage.googleapis.com/finngen-public-data-r12/summary_stats/release/finngen_R12_I9_ABAORTANEUR.gz
I9_AF	Atrial fibrillation and flutter	IX Diseases of the circulatory system (I9_)	63532	252810	gs://finngen-public-data-r12/summary_stats/release/finngen_R12_I9_AF.gz	https://storage.googleapis.com/finngen-public-data-r12/summary_stats/release/finngen_R12_I9_AF.gz
I9_AF_REIMB	Atrial fibrillation and flutter with reimbursement	IX Diseases of the circulatory system (I9_)	40251	252810	gs://finngen-public-data-r12/summary_stats/release/finngen_R12_I9_AF_REIMB.gz	https://storage.googleapis.com/finngen-public-data-r12/summary_stats/release/finngen_R12_I9_AF_REIMB.gz
I9_ANEURYSM	Cerebral aneurysm, nonruptured	IX Diseases of the circulatory system (I9_)	3310	453828	gs://finngen-public-data-r12/summary_stats/release/finngen_R12_I9_ANEURYSM.gz	https://storage.googleapis.com/finngen-public-data-r12/summary_stats/release/finngen_R12_I9_ANEURYSM.gz
I9_ANGINA	Angina pectoris	IX Diseases of the circulatory system (I9_)	44588	416171	gs://finngen-public-data-r12/summary_stats/release/finngen_R12_I9_ANGINA.gz	https://storage.googleapis.com/finngen-public-data-r12/summary_stats/release/finngen_R12_I9_ANGINA.gz
I9_ANGIO	Coronary angioplasty	IX Diseases of the circulatory system (I9_)	18248	416171	gs://finngen-public-data-r12/summary_stats/release/finngen_R12_I9_ANGIO.gz	https://storage.googleapis.com/finngen-public-data-r12/summary_stats/release/finngen_R12_I9_ANGIO.gz
I9_AORTANEUR	Aortic aneurysm	IX Diseases of the circulatory system (I9_)	9937	463106	gs://finngen-public-data-r12/summary_stats/release/finngen_R12_I9_AORTANEUR.gz	https://storage.googleapis.com/finngen-public-data-r12/summary_stats/release/finngen_R12_I9_AORTANEUR.gz
I9_AORTDIS	Dissection of aorta	IX Diseases of the circulatory system (I9_)	1150	463106	gs://finngen-public-data-r12/summary_stats/release/finngen_R12_I9_AORTDIS.gz	https://storage.googleapis.com/finngen-public-data-r12/summary_stats/release/finngen_R12_I9_AORTDIS.gz
I9_ARTOTH	Other diseases of arteries and capillaries	IX Diseases of the circulatory system (I9_)	3541	463106	gs://finngen-public-data-r12/summary_stats/release/finngen_R12_I9_ARTOTH.gz	https://storage.googleapis.com/finngen-public-data-r12/summary_stats/release/finngen_R12_I9_ARTOTH.gz
I9_ATHSCLE	Atherosclerosis, excluding cerebral and coronary sclerosis	IX Diseases of the circulatory system (I9_)	19807	463106	gs://finngen-public-data-r12/summary_stats/release/finngen_R12_I9_ATHSCLE.gz	https://storage.googleapis.com/finngen-public-data-r12/summary_stats/release/finngen_R12_I9_ATHSCLE.gz
I9_AVBLOCK	AV-block	IX Diseases of the circulatory system (I9_)	7850	375343	gs://finngen-public-data-r12/summary_stats/release/finngen_R12_I9_AVBLOCK.gz	https://storage.googleapis.com/finngen-public-data-r12/summary_stats/release/finngen_R12_I9_AVBLOCK.gz
I9_CABG	Coronary artery bypass grafting	IX Diseases of the circulatory system (I9_)	13681	416171	gs://finngen-public-data-r12/summary_stats/release/finngen_R12_I9_CABG.gz	https://storage.googleapis.com/finngen-public-data-r12/summary_stats/release/finngen_R12_I9_CABG.gz
I9_CARDARR	Cardiac arrest	IX Diseases of the circulatory system (I9_)	3011	252810	gs://finngen-public-data-r12/summary_stats/release/finngen_R12_I9_CARDARR.gz	https://storage.googleapis.com/finngen-public-data-r12/summary_stats/release/finngen_R12_I9_CARDARR.gz
I9_CARDMYO	Cardiomyopathy	IX Diseases of the circulatory system (I9_)	7649	375343	gs://finngen-public-data-r12/summary_stats/release/finngen_R12_I9_CARDMYO.gz	https://storage.googleapis.com/finngen-public-data-r12/summary_stats/release/finngen_R12_I9_CARDMYO.gz
I9_CARDMYOHYP	Cardiomyopathy, Hypertrophic obstructive	IX Diseases of the circulatory system (I9_)	653	375343	gs://finngen-public-data-r12/summary_stats/release/finngen_R12_I9_CARDMYOHYP.gz	https://storage.googleapis.com/finngen-public-data-r12/summary_stats/release/finngen_R12_I9_CARDMYOHYP.gz
I9_CARDMYOOTH	Cardiomyopathy, other and unspecified	IX Diseases of the circulatory system (I9_)	3122	375343	gs://finngen-public-data-r12/summary_stats/release/finngen_R12_I9_CARDMYOOTH.gz	https://storage.googleapis.com/finngen-public-data-r12/summary_stats/release/finngen_R12_I9_CARDMYOOTH.gz
I9_CAVS_OPERATED	Calcific aortic valvular stenosis, operated	IX Diseases of the circulatory system (I9_)	12418	487930	gs://finngen-public-data-r12/summary_stats/release/finngen_R12_I9_CAVS_OPERATED.gz	https://storage.googleapis.com/finngen-public-data-r12/summary_stats/release/finngen_R12_I9_CAVS_OPERATED.gz
I9_CEREBAMY	Cerebral amyloid angiopathy	IX Diseases of the circulatory system (I9_)	119	453828	gs://finngen-public-data-r12/summary_stats/release/finngen_R12_I9_CEREBAMY.gz	https://storage.googleapis.com/finngen-public-data-r12/summary_stats/release/finngen_R12_I9_CEREBAMY.gz
I9_CHD	Major coronary heart disease event	IX Diseases of the circulatory system (I9_)	56650	443698	gs://finngen-public-data-r12/summary_stats/release/finngen_R12_I9_CHD.gz	https://storage.googleapis.com/finngen-public-data-r12/summary_stats/release/finngen_R12_I9_CHD.gz
I9_CONDUCTIO	Conduction disorders	IX Diseases of the circulatory system (I9_)	14027	375343	gs://finngen-public-data-r12/summary_stats/release/finngen_R12_I9_CONDUCTIO.gz	https://storage.googleapis.com/finngen-public-data-r12/summary_stats/release/finngen_R12_I9_CONDUCTIO.gz
I9_CORATHER	Coronary atherosclerosis	IX Diseases of the circulatory system (I9_)	63307	416171	gs://finngen-public-data-r12/summary_stats/release/finngen_R12_I9_CORATHER.gz	https://storage.googleapis.com/finngen-public-data-r12/summary_stats/release/finngen_R12_I9_CORATHER.gz
I9_CVD_HARD	Hard cardiovascular diseases	Cardiometabolic endpoints	80527	419821	gs://finngen-public-data-r12/summary_stats/release/finngen_R12_I9_CVD_HARD.gz	https://storage.googleapis.com/finngen-public-data-r12/summary_stats/release/finngen_R12_I9_CVD_HARD.gz
I9_DISVEINLYMPH	Diseases of veins, lymphatic vessels and lymph nodes, not elsewhere classified	IX Diseases of the circulatory system (I9_)	68125	432223	gs://finngen-public-data-r12/summary_stats/release/finngen_R12_I9_DISVEINLYMPH.gz	https://storage.googleapis.com/finngen-public-data-r12/summary_stats/release/finngen_R12_I9_DISVEINLYMPH.gz
I9_E_DRONE	Dronedarone medication	IX Diseases of the circulatory system (I9_)	999	375343	gs://finngen-public-data-r12/summary_stats/release/finngen_R12_I9_E_DRONE.gz	https://storage.googleapis.com/finngen-public-data-r12/summary_stats/release/finngen_R12_I9_E_DRONE.gz
I9_HEARTFAIL	Heart failure, strict	IX Diseases of the circulatory system (I9_)	37653	462695	gs://finngen-public-data-r12/summary_stats/release/finngen_R12_I9_HEARTFAIL.gz	https://storage.googleapis.com/finngen-public-data-r12/summary_stats/release/finngen_R12_I9_HEARTFAIL.gz
I9_HEARTFAIL_AND_CHD	Heart failure and coronary heart disease	Cardiometabolic endpoints	17532	443698	gs://finngen-public-data-r12/summary_stats/release/finngen_R12_I9_HEARTFAIL_AND_CHD.gz	https://storage.googleapis.com/finngen-public-data-r12/summary_stats/release/finngen_R12_I9_HEARTFAIL_AND_CHD.gz
I9_HEARTFAIL_AND_OVERWEIGHT	Heart failure and bmi 25plus	Cardiometabolic endpoints	22965	206576	gs://finngen-public-data-r12/summary_stats/release/finngen_R12_I9_HEARTFAIL_AND_OVERWEIGHT.gz	https://storage.googleapis.com/finngen-public-data-r12/summary_stats/release/finngen_R12_I9_HEARTFAIL_AND_OVERWEIGHT.gz
I9_HYPERTROCARDMYOP	Hypertrophic cardiomyopathy	IX Diseases of the circulatory system (I9_)	1376	498972	gs://finngen-public-data-r12/summary_stats/release/finngen_R12_I9_HYPERTROCARDMYOP.gz	https://storage.googleapis.com/finngen-public-data-r12/summary_stats/release/finngen_R12_I9_HYPERTROCARDMYOP.gz
I9_HYPTENS	Hypertension	IX Diseases of the circulatory system (I9_)	154630	345634	gs://finngen-public-data-r12/summary_stats/release/finngen_R12_I9_HYPTENS.gz	https://storage.googleapis.com/finngen-public-data-r12/summary_stats/release/finngen_R12_I9_HYPTENS.gz
I9_HYPTENSEC	Secondary hypertension	IX Diseases of the circulatory system (I9_)	3388	252810	gs://finngen-public-data-r12/summary_stats/release/finngen_R12_I9_HYPTENSEC.gz	https://storage.googleapis.com/finngen-public-data-r12/summary_stats/release/finngen_R12_I9_HYPTENSEC.gz
I9_HYPTENSESS	Hypertension, essential	IX Diseases of the circulatory system (I9_)	132515	345634	gs://finngen-public-data-r12/summary_stats/release/finngen_R12_I9_HYPTENSESS.gz	https://storage.googleapis.com/finngen-public-data-r12/summary_stats/release/finngen_R12_I9_HYPTENSESS.gz
I9_HYPTENSHD	Hypertensive Heart Disease	IX Diseases of the circulatory system (I9_)	11728	345634	gs://finngen-public-data-r12/summary_stats/release/finngen_R12_I9_HYPTENSHD.gz	https://storage.googleapis.com/finngen-public-data-r12/summary_stats/release/finngen_R12_I9_HYPTENSHD.gz
I9_HYPTENSRD	Hypertensive Renal Disease	IX Diseases of the circulatory system (I9_)	1367	345634	gs://finngen-public-data-r12/summary_stats/release/finngen_R12_I9_HYPTENSRD.gz	https://storage.googleapis.com/finngen-public-data-r12/summary_stats/release/finngen_R12_I9_HYPTENSRD.gz
I9_IHD	Ischaemic heart disease, wide definition	IX Diseases of the circulatory system (I9_)	84088	416260	gs://finngen-public-data-r12/summary_stats/release/finngen_R12_I9_IHD.gz	https://storage.googleapis.com/finngen-public-data-r12/summary_stats/release/finngen_R12_I9_IHD.gz
I9_INTRACRA	Nontraumatic intracranial haemmorrhage	IX Diseases of the circulatory system (I9_)	8638	453828	gs://finngen-public-data-r12/summary_stats/release/finngen_R12_I9_INTRACRA.gz	https://storage.googleapis.com/finngen-public-data-r12/summary_stats/release/finngen_R12_I9_INTRACRA.gz
I9_LBBB	Left bundle-branch block	IX Diseases of the circulatory system (I9_)	2766	375343	gs://finngen-public-data-r12/summary_stats/release/finngen_R12_I9_LBBB.gz	https://storage.googleapis.com/finngen-public-data-r12/summary_stats/release/finngen_R12_I9_LBBB.gz
I9_MI_STRICT	Myocardial infarction, strict	IX Diseases of the circulatory system (I9_)	31666	416171	gs://finngen-public-data-r12/summary_stats/release/finngen_R12_I9_MI_STRICT.gz	https://storage.googleapis.com/finngen-public-data-r12/summary_stats/release/finngen_R12_I9_MI_STRICT.gz
I9_NONISCHCARDMYOP	Non-ischemic cardiomyopathy	IX Diseases of the circulatory system (I9_)	13917	402343	gs://finngen-public-data-r12/summary_stats/release/finngen_R12_I9_NONISCHCARDMYOP.gz	https://storage.googleapis.com/finngen-public-data-r12/summary_stats/release/finngen_R12_I9_NONISCHCARDMYOP.gz
I9_NONISCHCARDMYOP_STRICT	Nonischemic cardiomyopathy	IX Diseases of the circulatory system (I9_)	2108	413400	gs://finngen-public-data-r12/summary_stats/release/finngen_R12_I9_NONISCHCARDMYOP_STRICT.gz	https://storage.googleapis.com/finngen-public-data-r12/summary_stats/release/finngen_R12_I9_NONISCHCARDMYOP_STRICT.gz
I9_OTHANEUR	Other aneurysm	IX Diseases of the circulatory system (I9_)	1998	463106	gs://finngen-public-data-r12/summary_stats/release/finngen_R12_I9_OTHANEUR.gz	https://storage.googleapis.com/finngen-public-data-r12/summary_stats/release/finngen_R12_I9_OTHANEUR.gz
I9_OTHARR	Other arrhythmias	IX Diseases of the circulatory system (I9_)	39265	375343	gs://finngen-public-data-r12/summary_stats/release/finngen_R12_I9_OTHARR.gz	https://storage.googleapis.com/finngen-public-data-r12/summary_stats/release/finngen_R12_I9_OTHARR.gz
I9_PAROXTAC	Paroxysmal tachycardia	IX Diseases of the circulatory system (I9_)	12878	252810	gs://finngen-public-data-r12/summary_stats/release/finngen_R12_I9_PAROXTAC.gz	https://storage.googleapis.com/finngen-public-data-r12/summary_stats/release/finngen_R12_I9_PAROXTAC.gz
I9_PERICARD	Pericarditis	IX Diseases of the circulatory system (I9_)	1356	375343	gs://finngen-public-data-r12/summary_stats/release/finngen_R12_I9_PERICARD.gz	https://storage.googleapis.com/finngen-public-data-r12/summary_stats/release/finngen_R12_I9_PERICARD.gz
I9_PHLETHROM	Phlebitis and thrombophlebitis (not including DVT)	IX Diseases of the circulatory system (I9_)	9750	432223	gs://finngen-public-data-r12/summary_stats/release/finngen_R12_I9_PHLETHROM.gz	https://storage.googleapis.com/finngen-public-data-r12/summary_stats/release/finngen_R12_I9_PHLETHROM.gz
I9_PHLETHROMBDVTLOW	DVT of lower extremities	IX Diseases of the circulatory system (I9_)	8134	432223	gs://finngen-public-data-r12/summary_stats/release/finngen_R12_I9_PHLETHROMBDVTLOW.gz	https://storage.googleapis.com/finngen-public-data-r12/summary_stats/release/finngen_R12_I9_PHLETHROMBDVTLOW.gz
I9_POSTAMI	Status post-ami	IX Diseases of the circulatory system (I9_)	3757	416171	gs://finngen-public-data-r12/summary_stats/release/finngen_R12_I9_POSTAMI.gz	https://storage.googleapis.com/finngen-public-data-r12/summary_stats/release/finngen_R12_I9_POSTAMI.gz
I9_PROGVASC	Progressive vascular leukoencephalopathy	IX Diseases of the circulatory system (I9_)	1096	453828	gs://finngen-public-data-r12/summary_stats/release/finngen_R12_I9_PROGVASC.gz	https://storage.googleapis.com/finngen-public-data-r12/summary_stats/release/finngen_R12_I9_PROGVASC.gz
I9_PULMEMB	Pulmonary embolism	IX Diseases of the circulatory system (I9_)	12762	486319	gs://finngen-public-data-r12/summary_stats/release/finngen_R12_I9_PULMEMB.gz	https://storage.googleapis.com/finngen-public-data-r12/summary_stats/release/finngen_R12_I9_PULMEMB.gz
I9_REVASC	Coronary revascularization (ANGIO or CABG)	IX Diseases of the circulatory system (I9_)	28800	416171	gs://finngen-public-data-r12/summary_stats/release/finngen_R12_I9_REVASC.gz	https://storage.googleapis.com/finngen-public-data-r12/summary_stats/release/finngen_R12_I9_REVASC.gz
I9_SAH	Subarachnoid haemorrhage	IX Diseases of the circulatory system (I9_)	4180	450276	gs://finngen-public-data-r12/summary_stats/release/finngen_R12_I9_SAH.gz	https://storage.googleapis.com/finngen-public-data-r12/summary_stats/release/finngen_R12_I9_SAH.gz
I9_SAHANEUR	Aneurysms, operations, SAH	IX Diseases of the circulatory system (I9_)	6849	453828	gs://finngen-public-data-r12/summary_stats/release/finngen_R12_I9_SAHANEUR.gz	https://storage.googleapis.com/finngen-public-data-r12/summary_stats/release/finngen_R12_I9_SAHANEUR.gz
[truncated: 438 more rows]
